# Supplementary material for: Salivary miR-30c-5p as Potential Biomarker for Detection of Oral Squamous Cell Carcinoma
Source: Biomedicines. 2021 Aug 24;9(9):1079. doi: 10.3390/biomedicines9091079 (PMC8465705; doi:10.3390/biomedicines9091079)
Supplement: Supplementary file 1 [file biomedicines-09-01079-s001.zip]

Archive with 3 entries (2 files):
- biomedicines-1341945 supplementary for publish/
- biomedicines-1341945 supplementary for publish/Table S1.xlsx
- biomedicines-1341945 supplementary for publish/Table S2.xlsx
