# Supplementary material for: Salivary miR-30c-5p as Potential Biomarker for Detection of Oral Squamous Cell Carcinoma
Source: Biomedicines. 2021 Aug 24;9(9):1079. doi: 10.3390/biomedicines9091079 (PMC8465705; doi:10.3390/biomedicines9091079)
Supplement: Supplementary file 1 [file biomedicines-09-01079-s001.zip › biomedicines-1341945 supplementary for publish/Table S1.xlsx]

## Sheet: mirnet_target_mir30c_5p_TARBASE
ID	Accession	Target	TargetID	Experiment	Literature
hsa-mir-30c-5p	MIMAT0000244	APLP2	334	HITS-CLIP	23313552
hsa-mir-30c-5p	MIMAT0000244	ARCN1	372	CLASH	23622248
hsa-mir-30c-5p	MIMAT0000244	TRIM23	373	HITS-CLIP	22473208
hsa-mir-30c-5p	MIMAT0000244	ATM	472	HITS-CLIP	22473208
hsa-mir-30c-5p	MIMAT0000244	ATP2A2	488	HITS-CLIP	23313552
hsa-mir-30c-5p	MIMAT0000244	BCL9	607	Immunofluorescence//Immunohistochemistry//In situ hybridization//LacZ reporter assay//Luciferase reporter assay//qRT-PCR//Western blot	24599134
hsa-mir-30c-5p	MIMAT0000244	PRDM1	639	HITS-CLIP	22473208
hsa-mir-30c-5p	MIMAT0000244	C1QBP	708	CLASH	23622248
hsa-mir-30c-5p	MIMAT0000244	CAMK2D	817	Luciferase reporter assay//qRT-PCR//Western blot	27199283
hsa-mir-30c-5p	MIMAT0000244	CAPZA1	829	CLASH	23622248
hsa-mir-30c-5p	MIMAT0000244	CASP3	836	HITS-CLIP//Luciferase reporter assay//Microarray//Northern blot//qRT-PCR//Western blot	22473208|22964638
hsa-mir-30c-5p	MIMAT0000244	CFL2	1073	CLASH	23622248
hsa-mir-30c-5p	MIMAT0000244	CTSC	1075	CLASH	23622248
hsa-mir-30c-5p	MIMAT0000244	CHD1	1105	CLASH//HITS-CLIP	23622248|22473208
hsa-mir-30c-5p	MIMAT0000244	CPOX	1371	CLASH	23622248
hsa-mir-30c-5p	MIMAT0000244	DPYSL2	1808	CLASH	23622248
hsa-mir-30c-5p	MIMAT0000244	E2F3	1871	CLASH	23622248
hsa-mir-30c-5p	MIMAT0000244	EEF1A1	1915	CLASH	23622248
hsa-mir-30c-5p	MIMAT0000244	CELSR3	1951	CLASH//PAR-CLIP	23622248|20371350
hsa-mir-30c-5p	MIMAT0000244	FASN	2194	Immunoprecipitaion//qRT-PCR//Western blot	28088781
hsa-mir-30c-5p	MIMAT0000244	FOXG1	2290	PAR-CLIP	21572407|20371350
hsa-mir-30c-5p	MIMAT0000244	FUCA1	2517	HITS-CLIP	22473208
hsa-mir-30c-5p	MIMAT0000244	GAB1	2549	HITS-CLIP	22473208
hsa-mir-30c-5p	MIMAT0000244	GALNT1	2589	HITS-CLIP	22473208
hsa-mir-30c-5p	MIMAT0000244	GDI2	2665	CLASH	23622248
hsa-mir-30c-5p	MIMAT0000244	GCLC	2729	HITS-CLIP	22473208
hsa-mir-30c-5p	MIMAT0000244	GNAI2	2771	HITS-CLIP//PAR-CLIP	22473208|26701625
hsa-mir-30c-5p	MIMAT0000244	GOLGA1	2800	HITS-CLIP	22473208
hsa-mir-30c-5p	MIMAT0000244	GTF2E2	2961	PAR-CLIP	21572407
hsa-mir-30c-5p	MIMAT0000244	FOXA1	3169	PAR-CLIP	21572407|27292025
hsa-mir-30c-5p	MIMAT0000244	HNRNPC	3183	CLASH	23622248
hsa-mir-30c-5p	MIMAT0000244	HNRNPU	3192	CLASH	23622248
hsa-mir-30c-5p	MIMAT0000244	HSP90AA1	3320	CLASH	23622248
hsa-mir-30c-5p	MIMAT0000244	FOXN2	3344	PAR-CLIP	21572407
hsa-mir-30c-5p	MIMAT0000244	IDH1	3417	qRT-PCR//Western blot	24623846
hsa-mir-30c-5p	MIMAT0000244	IFNAR2	3455	HITS-CLIP	22473208
hsa-mir-30c-5p	MIMAT0000244	IREB2	3658	HITS-CLIP	22473208
hsa-mir-30c-5p	MIMAT0000244	JAK1	3716	HITS-CLIP//Luciferase reporter assay	22473208|26826240
hsa-mir-30c-5p	MIMAT0000244	KIF11	3832	PAR-CLIP	21572407|20371350
hsa-mir-30c-5p	MIMAT0000244	LCP1	3936	HITS-CLIP	22473208
hsa-mir-30c-5p	MIMAT0000244	LDLR	3949	HITS-CLIP	22473208
hsa-mir-30c-5p	MIMAT0000244	LIFR	3977	PAR-CLIP	21572407
hsa-mir-30c-5p	MIMAT0000244	MGAT2	4247	CLASH	23622248
hsa-mir-30c-5p	MIMAT0000244	MTR	4548	HITS-CLIP	22473208
hsa-mir-30c-5p	MIMAT0000244	MYBL2	4605	HITS-CLIP	22473208
hsa-mir-30c-5p	MIMAT0000244	MYC	4609	TRAP	24510096
hsa-mir-30c-5p	MIMAT0000244	NAP1L1	4673	HITS-CLIP//PAR-CLIP	22473208|23592263|23446348|19536157
hsa-mir-30c-5p	MIMAT0000244	NEDD4	4734	qRT-PCR	23418453
hsa-mir-30c-5p	MIMAT0000244	NFYB	4801	CLASH	23622248
hsa-mir-30c-5p	MIMAT0000244	NOTCH1	4851	Immunoblot//Immunoprecipitaion//Luciferase reporter assay//qRT-PCR//Western blot	23974200|24029422
hsa-mir-30c-5p	MIMAT0000244	SERPINE1	5054	Luciferase reporter assay//PAR-CLIP//qRT-PCR//Western blot	21175428|22012620|27819307
hsa-mir-30c-5p	MIMAT0000244	PAWR	5074	HITS-CLIP	22473208
hsa-mir-30c-5p	MIMAT0000244	PGM3	5238	PAR-CLIP	21572407
hsa-mir-30c-5p	MIMAT0000244	PLAGL2	5326	PAR-CLIP	27292025
hsa-mir-30c-5p	MIMAT0000244	PLXNA1	5361	HITS-CLIP	22473208
hsa-mir-30c-5p	MIMAT0000244	PPP1R2	5504	HITS-CLIP	22473208
hsa-mir-30c-5p	MIMAT0000244	PPP2R1B	5519	PAR-CLIP	23592263
hsa-mir-30c-5p	MIMAT0000244	PPP3CB	5532	PAR-CLIP	21572407
hsa-mir-30c-5p	MIMAT0000244	PRKAR1A	5573	HITS-CLIP	23313552
hsa-mir-30c-5p	MIMAT0000244	MAPK8	5599	PAR-CLIP	23592263|21572407
hsa-mir-30c-5p	MIMAT0000244	TWF1	5756	HITS-CLIP//Luciferase reporter assay	23224145|22473208
hsa-mir-30c-5p	MIMAT0000244	RAC1	5879	CLASH	23622248
hsa-mir-30c-5p	MIMAT0000244	RAD23B	5887	HITS-CLIP	22473208
hsa-mir-30c-5p	MIMAT0000244	RARB	5915	Luciferase reporter assay//qRT-PCR//Western blot	24623846
hsa-mir-30c-5p	MIMAT0000244	RASA1	5921	CLASH	23622248
hsa-mir-30c-5p	MIMAT0000244	REV3L	5980	HITS-CLIP	22473208
hsa-mir-30c-5p	MIMAT0000244	RPA2	6118	HITS-CLIP	22473208
hsa-mir-30c-5p	MIMAT0000244	RPS3	6188	CLASH	23622248
hsa-mir-30c-5p	MIMAT0000244	RRM2	6241	CLASH//HITS-CLIP//PAR-CLIP	23622248|22473208|23592263
hsa-mir-30c-5p	MIMAT0000244	SRSF7	6432	HITS-CLIP	22473208
hsa-mir-30c-5p	MIMAT0000244	SIAH2	6478	CLASH	23622248
hsa-mir-30c-5p	MIMAT0000244	SNAI1	6615	Luciferase reporter assay//qRT-PCR//Western blot	21633953|28222434
hsa-mir-30c-5p	MIMAT0000244	SNX2	6643	CLASH	23622248
hsa-mir-30c-5p	MIMAT0000244	SOX4	6659	CLASH//HITS-CLIP//PAR-CLIP	23622248|22473208|20371350
hsa-mir-30c-5p	MIMAT0000244	SP4	6671	HITS-CLIP//PAR-CLIP	22473208|23446348|21572407|20371350
hsa-mir-30c-5p	MIMAT0000244	STAU1	6780	HITS-CLIP	22473208
hsa-mir-30c-5p	MIMAT0000244	KLF10	7071	HITS-CLIP	22473208
hsa-mir-30c-5p	MIMAT0000244	UBE2D2	7322	CLASH	23622248
hsa-mir-30c-5p	MIMAT0000244	UBE2D3	7323	PAR-CLIP	26701625
hsa-mir-30c-5p	MIMAT0000244	UBE2I	7329	Luciferase reporter assay//qRT-PCR//Western blot	19223510
hsa-mir-30c-5p	MIMAT0000244	VIM	7431	Luciferase reporter assay	23224145
hsa-mir-30c-5p	MIMAT0000244	XPO1	7514	PAR-CLIP	21572407
hsa-mir-30c-5p	MIMAT0000244	MKRN3	7681	PAR-CLIP	22291592
hsa-mir-30c-5p	MIMAT0000244	ZNF200	7752	HITS-CLIP	22473208
hsa-mir-30c-5p	MIMAT0000244	ZFAND5	7763	HITS-CLIP	22473208
hsa-mir-30c-5p	MIMAT0000244	PTP4A1	7803	HITS-CLIP//PAR-CLIP	22473208|23592263|21572407|27292025
hsa-mir-30c-5p	MIMAT0000244	SLC7A5	8140	PAR-CLIP	23592263
hsa-mir-30c-5p	MIMAT0000244	PICALM	8301	HITS-CLIP//PAR-CLIP	22473208|21572407
hsa-mir-30c-5p	MIMAT0000244	CUL2	8453	qRT-PCR	23418453
hsa-mir-30c-5p	MIMAT0000244	SLC25A12	8604	CLASH	23622248
hsa-mir-30c-5p	MIMAT0000244	SOCS1	8651	HITS-CLIP//PAR-CLIP//qRT-PCR	23418453|22473208|23592263|22291592
hsa-mir-30c-5p	MIMAT0000244	STX16	8675	HITS-CLIP	23313552
hsa-mir-30c-5p	MIMAT0000244	BECN1	8678	HITS-CLIP//Luciferase reporter assay//qRT-PCR//Western blot	22473208|26209295
hsa-mir-30c-5p	MIMAT0000244	EED	8726	CLASH//HITS-CLIP	23622248|22473208
hsa-mir-30c-5p	MIMAT0000244	ADAM9	8754	HITS-CLIP	23313552
hsa-mir-30c-5p	MIMAT0000244	NAPG	8774	PAR-CLIP	21572407
hsa-mir-30c-5p	MIMAT0000244	TNFRSF10B	8795	HITS-CLIP	22473208
hsa-mir-30c-5p	MIMAT0000244	CREG1	8804	HITS-CLIP	22473208
hsa-mir-30c-5p	MIMAT0000244	APLN	8862	CLASH	23622248
hsa-mir-30c-5p	MIMAT0000244	PER2	8864	HITS-CLIP	22473208
hsa-mir-30c-5p	MIMAT0000244	SOCS3	9021	ELISA//Luciferase reporter assay//PAR-CLIP//qRT-PCR//Western blot	23418453|23592263|26707189
hsa-mir-30c-5p	MIMAT0000244	MTA1	9112	Immunohistochemistry//Luciferase reporter assay//qRT-PCR//Western blot	22139444|24595016|23988701
hsa-mir-30c-5p	MIMAT0000244	PNMA1	9240	HITS-CLIP	22473208
hsa-mir-30c-5p	MIMAT0000244	B4GALT5	9334	HITS-CLIP//PAR-CLIP	20371350|23824327
hsa-mir-30c-5p	MIMAT0000244	ZNF264	9422	PAR-CLIP	23446348
hsa-mir-30c-5p	MIMAT0000244	SLC4A7	9497	HITS-CLIP	22473208
hsa-mir-30c-5p	MIMAT0000244	TBPL1	9519	PAR-CLIP	21572407
hsa-mir-30c-5p	MIMAT0000244	H6PD	9563	PAR-CLIP	23592263
hsa-mir-30c-5p	MIMAT0000244	PREPL	9581	HITS-CLIP	22473208
hsa-mir-30c-5p	MIMAT0000244	IER2	9592	Luciferase reporter assay//qRT-PCR//Western blot	26101708
hsa-mir-30c-5p	MIMAT0000244	NCOR2	9612	qRT-PCR//Western blot	24623846
hsa-mir-30c-5p	MIMAT0000244	IQCB1	9657	HITS-CLIP	22473208
hsa-mir-30c-5p	MIMAT0000244	UBE3C	9690	CLASH//HITS-CLIP	23622248|22473208
hsa-mir-30c-5p	MIMAT0000244	JADE3	9767	HITS-CLIP	22473208
hsa-mir-30c-5p	MIMAT0000244	MATR3	9782	CLASH	23622248
hsa-mir-30c-5p	MIMAT0000244	ZEB2	9839	TRAP	24510096
hsa-mir-30c-5p	MIMAT0000244	CEP350	9857	HITS-CLIP	22473208
hsa-mir-30c-5p	MIMAT0000244	ZBTB39	9880	HITS-CLIP	22473208
hsa-mir-30c-5p	MIMAT0000244	JOSD1	9929	HITS-CLIP	22473208
hsa-mir-30c-5p	MIMAT0000244	PTBP3	9991	CLASH	23622248
hsa-mir-30c-5p	MIMAT0000244	TANK	10010	HITS-CLIP	22473208
hsa-mir-30c-5p	MIMAT0000244	SAE1	10055	PAR-CLIP	21572407
hsa-mir-30c-5p	MIMAT0000244	FEM1B	10116	CLASH	23622248
hsa-mir-30c-5p	MIMAT0000244	LHFPL2	10184	HITS-CLIP	22473208
hsa-mir-30c-5p	MIMAT0000244	CFDP1	10428	HITS-CLIP	22473208
hsa-mir-30c-5p	MIMAT0000244	ERLIN1	10613	CLASH//HITS-CLIP	23622248|22473208
hsa-mir-30c-5p	MIMAT0000244	GNA13	10672	PAR-CLIP	22100165|20371350
hsa-mir-30c-5p	MIMAT0000244	POLQ	10721	CLASH	23622248
hsa-mir-30c-5p	MIMAT0000244	NFAT5	10725	HITS-CLIP	22473208
hsa-mir-30c-5p	MIMAT0000244	ARPP19	10776	PAR-CLIP	23592263|20371350
hsa-mir-30c-5p	MIMAT0000244	SEC24A	10802	HITS-CLIP	22473208
hsa-mir-30c-5p	MIMAT0000244	FRS2	10818	PAR-CLIP	21572407
hsa-mir-30c-5p	MIMAT0000244	RAB10	10890	PAR-CLIP	21572407
hsa-mir-30c-5p	MIMAT0000244	TMED2	10959	HITS-CLIP	23313552
hsa-mir-30c-5p	MIMAT0000244	WDR5	11091	CLASH	23622248
hsa-mir-30c-5p	MIMAT0000244	CBX3	11335	HITS-CLIP	22473208
hsa-mir-30c-5p	MIMAT0000244	IKZF2	22807	HITS-CLIP	22473208
hsa-mir-30c-5p	MIMAT0000244	MTF2	22823	PAR-CLIP	20371350|27292025
hsa-mir-30c-5p	MIMAT0000244	ZNF507	22847	HITS-CLIP//PAR-CLIP	22473208|20371350
hsa-mir-30c-5p	MIMAT0000244	ENPP4	22875	HITS-CLIP//PAR-CLIP	22473208|21572407
hsa-mir-30c-5p	MIMAT0000244	MLXIP	22877	HITS-CLIP	22473208
hsa-mir-30c-5p	MIMAT0000244	HABP4	22927	PAR-CLIP	22012620|21572407
hsa-mir-30c-5p	MIMAT0000244	AVL9	23080	HITS-CLIP	22473208
hsa-mir-30c-5p	MIMAT0000244	PEG10	23089	PAR-CLIP	20371350
hsa-mir-30c-5p	MIMAT0000244	HIC2	23119	HITS-CLIP//PAR-CLIP	22473208|23446348|21572407|20371350
hsa-mir-30c-5p	MIMAT0000244	CLCC1	23155	HITS-CLIP	22473208
hsa-mir-30c-5p	MIMAT0000244	UBXN4	23190	HITS-CLIP	22473208
hsa-mir-30c-5p	MIMAT0000244	LRRC8B	23507	PAR-CLIP	21572407
hsa-mir-30c-5p	MIMAT0000244	SUZ12	23512	CLASH	23622248
hsa-mir-30c-5p	MIMAT0000244	DDAH1	23576	PAR-CLIP	22012620|20371350
hsa-mir-30c-5p	MIMAT0000244	CD2AP	23607	PAR-CLIP	21572407
hsa-mir-30c-5p	MIMAT0000244	KPNA6	23633	HITS-CLIP	22473208
hsa-mir-30c-5p	MIMAT0000244	SUN2	25777	CLASH	23622248
hsa-mir-30c-5p	MIMAT0000244	RASGRP3	25780	HITS-CLIP	22473208
hsa-mir-30c-5p	MIMAT0000244	TBC1D10B	26000	HITS-CLIP	22473208
hsa-mir-30c-5p	MIMAT0000244	GAPVD1	26130	CLASH	23622248
hsa-mir-30c-5p	MIMAT0000244	SACS	26278	HITS-CLIP	22473208
hsa-mir-30c-5p	MIMAT0000244	AGO1	26523	CLASH	23622248
hsa-mir-30c-5p	MIMAT0000244	VPS41	27072	HITS-CLIP	22473208
hsa-mir-30c-5p	MIMAT0000244	AFF4	27125	HITS-CLIP	22473208
hsa-mir-30c-5p	MIMAT0000244	TNRC6A	27327	CLASH//PAR-CLIP	23622248|24398324
hsa-mir-30c-5p	MIMAT0000244	EML4	27436	PAR-CLIP	23592263|21572407
hsa-mir-30c-5p	MIMAT0000244	MYLIP	29116	PAR-CLIP	20371350
hsa-mir-30c-5p	MIMAT0000244	UBN1	29855	HITS-CLIP	22473208
hsa-mir-30c-5p	MIMAT0000244	NRBP1	29959	HITS-CLIP	22473208
hsa-mir-30c-5p	MIMAT0000244	DCTN4	51164	HITS-CLIP	22473208
hsa-mir-30c-5p	MIMAT0000244	FAM8A1	51439	PAR-CLIP	21572407
hsa-mir-30c-5p	MIMAT0000244	RNF138	51444	HITS-CLIP//PAR-CLIP	22473208|21572407
hsa-mir-30c-5p	MIMAT0000244	AZIN1	51582	HITS-CLIP//PAR-CLIP	22473208|23592263|21572407
hsa-mir-30c-5p	MIMAT0000244	BTBD1	53339	HITS-CLIP	22473208
hsa-mir-30c-5p	MIMAT0000244	CSNK1G1	53944	HITS-CLIP//PAR-CLIP	22473208|24398324|21572407
hsa-mir-30c-5p	MIMAT0000244	DCUN1D1	54165	PAR-CLIP	21572407
hsa-mir-30c-5p	MIMAT0000244	DDIT4	54541	Microarray//qRT-PCR//Western blot	23144934
hsa-mir-30c-5p	MIMAT0000244	DLL4	54567	In situ hybridization//Luciferase reporter assay//qRT-PCR//Western blot	23086751
hsa-mir-30c-5p	MIMAT0000244	OTUD4	54726	HITS-CLIP	22473208
hsa-mir-30c-5p	MIMAT0000244	LRRC8D	55144	HITS-CLIP	22473208
hsa-mir-30c-5p	MIMAT0000244	RNF220	55182	HITS-CLIP	22473208
hsa-mir-30c-5p	MIMAT0000244	RIF1	55183	PAR-CLIP	27292025
hsa-mir-30c-5p	MIMAT0000244	PBRM1	55193	PAR-CLIP	21572407
hsa-mir-30c-5p	MIMAT0000244	SETD5	55209	PAR-CLIP	22291592
hsa-mir-30c-5p	MIMAT0000244	AGPAT5	55326	CLASH	23622248
hsa-mir-30c-5p	MIMAT0000244	LIN7C	55327	HITS-CLIP	22473208
hsa-mir-30c-5p	MIMAT0000244	BLOC1S4	55330	CLASH	23622248
hsa-mir-30c-5p	MIMAT0000244	SLC35C1	55343	HITS-CLIP	22473208
hsa-mir-30c-5p	MIMAT0000244	CDC37L1	55664	HITS-CLIP	22473208
hsa-mir-30c-5p	MIMAT0000244	LMBR1L	55716	HITS-CLIP//PAR-CLIP	22473208|23592263
hsa-mir-30c-5p	MIMAT0000244	N4BP2	55728	PAR-CLIP	22100165
hsa-mir-30c-5p	MIMAT0000244	KDM3A	55818	HITS-CLIP	22473208
hsa-mir-30c-5p	MIMAT0000244	CAND1	55832	PAR-CLIP	24398324
hsa-mir-30c-5p	MIMAT0000244	TM9SF3	56889	CLASH	23622248
hsa-mir-30c-5p	MIMAT0000244	STARD7	56910	CLASH	23622248
hsa-mir-30c-5p	MIMAT0000244	PHTF2	57157	HITS-CLIP	22473208|23313552
hsa-mir-30c-5p	MIMAT0000244	MIB1	57534	HITS-CLIP	22473208
hsa-mir-30c-5p	MIMAT0000244	KLHL42	57542	CLASH	23622248
hsa-mir-30c-5p	MIMAT0000244	TAOK1	57551	HITS-CLIP	22473208
hsa-mir-30c-5p	MIMAT0000244	SHROOM3	57619	HITS-CLIP	19536157
hsa-mir-30c-5p	MIMAT0000244	USP37	57695	CLASH//HITS-CLIP	23622248|22473208
hsa-mir-30c-5p	MIMAT0000244	EPG5	57724	HITS-CLIP	22473208
hsa-mir-30c-5p	MIMAT0000244	ANKRA2	57763	HITS-CLIP	22473208
hsa-mir-30c-5p	MIMAT0000244	TGIF2	60436	qRT-PCR//Western blot	23469762
hsa-mir-30c-5p	MIMAT0000244	ELOVL5	60481	PAR-CLIP	21572407
hsa-mir-30c-5p	MIMAT0000244	GIGYF1	64599	HITS-CLIP//PAR-CLIP	23446348|21572407|23824327
hsa-mir-30c-5p	MIMAT0000244	S100PBP	64766	HITS-CLIP	22473208
hsa-mir-30c-5p	MIMAT0000244	VPS33A	65082	PAR-CLIP	21572407
hsa-mir-30c-5p	MIMAT0000244	FYCO1	79443	PAR-CLIP	21572407
hsa-mir-30c-5p	MIMAT0000244	DHX40	79665	HITS-CLIP	22473208
hsa-mir-30c-5p	MIMAT0000244	TBL1XR1	79718	CLASH	23622248
hsa-mir-30c-5p	MIMAT0000244	ALG9	79796	PAR-CLIP	23592263
hsa-mir-30c-5p	MIMAT0000244	RNF122	79845	HITS-CLIP	22473208
hsa-mir-30c-5p	MIMAT0000244	SCD5	79966	CLASH	23622248
hsa-mir-30c-5p	MIMAT0000244	SIKE1	80143	PAR-CLIP	21572407
hsa-mir-30c-5p	MIMAT0000244	EDC3	80153	HITS-CLIP	22473208
hsa-mir-30c-5p	MIMAT0000244	C16orf70	80262	CLASH	23622248
hsa-mir-30c-5p	MIMAT0000244	PLEKHO2	80301	HITS-CLIP	22473208
hsa-mir-30c-5p	MIMAT0000244	KLHL15	80311	CLASH	23622248
hsa-mir-30c-5p	MIMAT0000244	CPEB4	80315	HITS-CLIP	22473208
hsa-mir-30c-5p	MIMAT0000244	WDR82	80335	PAR-CLIP	26701625
hsa-mir-30c-5p	MIMAT0000244	SLC35G2	80723	PAR-CLIP	21572407
hsa-mir-30c-5p	MIMAT0000244	NDEL1	81565	HITS-CLIP	22473208
hsa-mir-30c-5p	MIMAT0000244	EIF2A	83939	CLASH	23622248
hsa-mir-30c-5p	MIMAT0000244	B3GNT5	84002	CLASH	23622248
hsa-mir-30c-5p	MIMAT0000244	SETD3	84193	HITS-CLIP	22473208
hsa-mir-30c-5p	MIMAT0000244	FYTTD1	84248	PAR-CLIP	23592263
hsa-mir-30c-5p	MIMAT0000244	PCGF5	84333	HITS-CLIP	22473208
hsa-mir-30c-5p	MIMAT0000244	LCOR	84458	PAR-CLIP	21572407|27292025
hsa-mir-30c-5p	MIMAT0000244	CBX2	84733	PAR-CLIP	20371350
hsa-mir-30c-5p	MIMAT0000244	ADO	84890	PAR-CLIP	20371350
hsa-mir-30c-5p	MIMAT0000244	PPP1R15B	84919	PAR-CLIP	23592263|27292025
hsa-mir-30c-5p	MIMAT0000244	C8orf76	84933	HITS-CLIP	22473208
hsa-mir-30c-5p	MIMAT0000244	ZNRF1	84937	HITS-CLIP	22473208
hsa-mir-30c-5p	MIMAT0000244	STRIP1	85369	HITS-CLIP	22473208
hsa-mir-30c-5p	MIMAT0000244	KBTBD6	89890	PAR-CLIP	21572407|20371350
hsa-mir-30c-5p	MIMAT0000244	ERI1	90459	CLASH	23622248
hsa-mir-30c-5p	MIMAT0000244	MTDH	92140	CLASH//HITS-CLIP	23622248|22473208
hsa-mir-30c-5p	MIMAT0000244	SFXN1	94081	PAR-CLIP	23592263
hsa-mir-30c-5p	MIMAT0000244	WDFY2	115825	HITS-CLIP	22473208
hsa-mir-30c-5p	MIMAT0000244	JDP2	122953	HITS-CLIP	22473208
hsa-mir-30c-5p	MIMAT0000244	TPRG1L	127262	HITS-CLIP	22473208
hsa-mir-30c-5p	MIMAT0000244	PPARGC1B	133522	HITS-CLIP	22473208
hsa-mir-30c-5p	MIMAT0000244	NACC2	138151	PAR-CLIP	23592263|26701625
hsa-mir-30c-5p	MIMAT0000244	ZSCAN29	146050	HITS-CLIP	22473208
hsa-mir-30c-5p	MIMAT0000244	DPY19L3	147991	HITS-CLIP	28735896
hsa-mir-30c-5p	MIMAT0000244	CCDC117	150275	CLASH	23622248
hsa-mir-30c-5p	MIMAT0000244	FAM91A1	157769	HITS-CLIP	22473208
hsa-mir-30c-5p	MIMAT0000244	ZXDB	158586	PAR-CLIP	23592263
hsa-mir-30c-5p	MIMAT0000244	SLFN5	162394	HITS-CLIP	19536157
hsa-mir-30c-5p	MIMAT0000244	SDE2	163859	CLASH	23622248
hsa-mir-30c-5p	MIMAT0000244	MIER3	166968	HITS-CLIP//PAR-CLIP	22473208|20371350
hsa-mir-30c-5p	MIMAT0000244	CCDC71L	168455	HITS-CLIP	23313552
hsa-mir-30c-5p	MIMAT0000244	FBXO45	200933	HITS-CLIP	22473208
hsa-mir-30c-5p	MIMAT0000244	RFX6	222546	Luciferase reporter assay//qRT-PCR//Western blot	24623846
hsa-mir-30c-5p	MIMAT0000244	LCLAT1	253558	PAR-CLIP	20371350
hsa-mir-30c-5p	MIMAT0000244	ZDHHC20	253832	PAR-CLIP	23592263
hsa-mir-30c-5p	MIMAT0000244	GXYLT1	283464	HITS-CLIP	22473208
hsa-mir-30c-5p	MIMAT0000244	LIN9	286826	CLASH	23622248
hsa-mir-30c-5p	MIMAT0000244	PTAR1	375743	CLASH//HITS-CLIP	23622248|22473208
hsa-mir-30c-5p	MIMAT0000244	LIN28B	389421	HITS-CLIP	22473208
hsa-mir-30c-5p	MIMAT0000244	MZT1	440145	HITS-CLIP	22473208
hsa-mir-30c-5p	MIMAT0000244	GOLGA8B	440270	HITS-CLIP//PAR-CLIP	22473208|23592263
hsa-mir-30c-5p	MIMAT0000244	MTRNR2L10	100463488	HITS-CLIP//PAR-CLIP	24398324|23313552|22927820|27292025|27418678
hsa-mir-30c-5p	MIMAT0000244	SCYL3	57147	PAR-CLIP	tarbase
hsa-mir-30c-5p	MIMAT0000244	ANKIB1	54467	PAR-CLIP	tarbase
hsa-mir-30c-5p	MIMAT0000244	CYP51A1	1595	HITS-CLIP	tarbase
hsa-mir-30c-5p	MIMAT0000244	CD99	4267	HITS-CLIP	tarbase
hsa-mir-30c-5p	MIMAT0000244	ALS2	57679	PAR-CLIP	tarbase
hsa-mir-30c-5p	MIMAT0000244	SLC7A2	6542	PAR-CLIP, HITS-CLIP	tarbase
hsa-mir-30c-5p	MIMAT0000244	RBM6	10180	HITS-CLIP	tarbase
hsa-mir-30c-5p	MIMAT0000244	PDK4	5166	PAR-CLIP, HITS-CLIP	tarbase
hsa-mir-30c-5p	MIMAT0000244	CDC27	996	HITS-CLIP	tarbase
hsa-mir-30c-5p	MIMAT0000244	RPAP3	79657	HITS-CLIP	tarbase
hsa-mir-30c-5p	MIMAT0000244	KMT2E	55904	HITS-CLIP	tarbase
hsa-mir-30c-5p	MIMAT0000244	MYCBP2	23077	HITS-CLIP	tarbase
hsa-mir-30c-5p	MIMAT0000244	FBXL3	26224	HITS-CLIP	tarbase
hsa-mir-30c-5p	MIMAT0000244	ZFX	7543	HITS-CLIP	tarbase
hsa-mir-30c-5p	MIMAT0000244	LAMP2	3920	PAR-CLIP	tarbase
hsa-mir-30c-5p	MIMAT0000244	GDE1	51573	PAR-CLIP	tarbase
hsa-mir-30c-5p	MIMAT0000244	ADIPOR2	79602	PAR-CLIP	tarbase
hsa-mir-30c-5p	MIMAT0000244	ADIPOR2	79602	PAR-CLIP	tarbase
hsa-mir-30c-5p	MIMAT0000244	PAFAH1B1	5048	HITS-CLIP	tarbase
hsa-mir-30c-5p	MIMAT0000244	PSMB1	5689	PAR-CLIP, HITS-CLIP	tarbase
hsa-mir-30c-5p	MIMAT0000244	PSMB1	5689	PAR-CLIP, HITS-CLIP	tarbase
hsa-mir-30c-5p	MIMAT0000244	SYPL1	6856	PAR-CLIP, HITS-CLIP	tarbase
hsa-mir-30c-5p	MIMAT0000244	CYB561	1534	HITS-CLIP	tarbase
hsa-mir-30c-5p	MIMAT0000244	SPAG9	9043	HITS-CLIP	tarbase
hsa-mir-30c-5p	MIMAT0000244	ST3GAL1	6482	PAR-CLIP	tarbase
hsa-mir-30c-5p	MIMAT0000244	HEATR5B	54497	HITS-CLIP	tarbase
hsa-mir-30c-5p	MIMAT0000244	BAZ1B	9031	HITS-CLIP	tarbase
hsa-mir-30c-5p	MIMAT0000244	RANBP9	10048	PAR-CLIP	tarbase
hsa-mir-30c-5p	MIMAT0000244	ZNF207	7756	HITS-CLIP	tarbase
hsa-mir-30c-5p	MIMAT0000244	ANLN	54443	HITS-CLIP, PAR-CLIP	tarbase
hsa-mir-30c-5p	MIMAT0000244	MBTPS2	51360	HITS-CLIP	tarbase
hsa-mir-30c-5p	MIMAT0000244	UFL1	23376	HITS-CLIP	tarbase
hsa-mir-30c-5p	MIMAT0000244	COX15	1355	HITS-CLIP	tarbase
hsa-mir-30c-5p	MIMAT0000244	YAF2	10138	HITS-CLIP	tarbase
hsa-mir-30c-5p	MIMAT0000244	ZMYND11	10771	PAR-CLIP	tarbase
hsa-mir-30c-5p	MIMAT0000244	BID	637	CLEAR-CLIP	tarbase
hsa-mir-30c-5p	MIMAT0000244	CNTN1	1272	HITS-CLIP	tarbase
hsa-mir-30c-5p	MIMAT0000244	SAMD4A	23034	HITS-CLIP, PAR-CLIP	tarbase
hsa-mir-30c-5p	MIMAT0000244	NRXN3	9369	PAR-CLIP	tarbase
hsa-mir-30c-5p	MIMAT0000244	AQR	9716	HITS-CLIP	tarbase
hsa-mir-30c-5p	MIMAT0000244	BIRC3	330	PAR-CLIP	tarbase
hsa-mir-30c-5p	MIMAT0000244	AKAP11	11215	HITS-CLIP	tarbase
hsa-mir-30c-5p	MIMAT0000244	SNAPC1	6617	HITS-CLIP	tarbase
hsa-mir-30c-5p	MIMAT0000244	RRAGD	58528	PAR-CLIP	tarbase
hsa-mir-30c-5p	MIMAT0000244	HSF2	3298	PAR-CLIP	tarbase
hsa-mir-30c-5p	MIMAT0000244	PHF20	51230	HITS-CLIP	tarbase
hsa-mir-30c-5p	MIMAT0000244	FAS	355	PAR-CLIP	tarbase
hsa-mir-30c-5p	MIMAT0000244	AGPAT4	56895	HITS-CLIP	tarbase
hsa-mir-30c-5p	MIMAT0000244	BCLAF1	9774	HITS-CLIP, PAR-CLIP	tarbase
hsa-mir-30c-5p	MIMAT0000244	ARID4A	5926	HITS-CLIP	tarbase
hsa-mir-30c-5p	MIMAT0000244	LRRC7	57554	HITS-CLIP	tarbase
hsa-mir-30c-5p	MIMAT0000244	PIAS1	8554	HITS-CLIP	tarbase
hsa-mir-30c-5p	MIMAT0000244	RNF19A	25897	HITS-CLIP	tarbase
hsa-mir-30c-5p	MIMAT0000244	FAM136A	84908	HITS-CLIP	tarbase
hsa-mir-30c-5p	MIMAT0000244	TIMP2	7077	PAR-CLIP, HITS-CLIP	tarbase
hsa-mir-30c-5p	MIMAT0000244	CUL3	8452	PAR-CLIP	tarbase
hsa-mir-30c-5p	MIMAT0000244	ZZZ3	26009	HITS-CLIP	tarbase
hsa-mir-30c-5p	MIMAT0000244	RAI14	26064	HITS-CLIP	tarbase
hsa-mir-30c-5p	MIMAT0000244	RTN4R	65078	PAR-CLIP	tarbase
hsa-mir-30c-5p	MIMAT0000244	INPP4A	3631	HITS-CLIP	tarbase
hsa-mir-30c-5p	MIMAT0000244	ZIC2	7546	PAR-CLIP	tarbase
hsa-mir-30c-5p	MIMAT0000244	HSPA5	3309	HITS-CLIP	tarbase
hsa-mir-30c-5p	MIMAT0000244	GPM6B	2824	HITS-CLIP	tarbase
hsa-mir-30c-5p	MIMAT0000244	FAM214A	56204	HITS-CLIP	tarbase
hsa-mir-30c-5p	MIMAT0000244	SCML1	6322	PAR-CLIP	tarbase
hsa-mir-30c-5p	MIMAT0000244	RRM2B	50484	PAR-CLIP, HITS-CLIP	tarbase
hsa-mir-30c-5p	MIMAT0000244	VPS13D	55187	HITS-CLIP	tarbase
hsa-mir-30c-5p	MIMAT0000244	FAM120A	23196	HITS-CLIP, PAR-CLIP	tarbase
hsa-mir-30c-5p	MIMAT0000244	R3HDM1	23518	HITS-CLIP	tarbase
hsa-mir-30c-5p	MIMAT0000244	VAMP3	9341	HITS-CLIP	tarbase
hsa-mir-30c-5p	MIMAT0000244	NEDD4L	23327	PAR-CLIP, HITS-CLIP	tarbase
hsa-mir-30c-5p	MIMAT0000244	PLEKHA5	54477	HITS-CLIP	tarbase
hsa-mir-30c-5p	MIMAT0000244	MSMO1	6307	HITS-CLIP	tarbase
hsa-mir-30c-5p	MIMAT0000244	ARID4B	51742	HITS-CLIP	tarbase
hsa-mir-30c-5p	MIMAT0000244	KIF1B	23095	HITS-CLIP	tarbase
hsa-mir-30c-5p	MIMAT0000244	FOXC1	2296	PAR-CLIP	tarbase
hsa-mir-30c-5p	MIMAT0000244	CYFIP2	26999	PAR-CLIP	tarbase
hsa-mir-30c-5p	MIMAT0000244	GINM1	116254	PAR-CLIP	tarbase
hsa-mir-30c-5p	MIMAT0000244	KMT2C	58508	HITS-CLIP	tarbase
hsa-mir-30c-5p	MIMAT0000244	PUM2	23369	PAR-CLIP, HITS-CLIP	tarbase
hsa-mir-30c-5p	MIMAT0000244	RC3H2	54542	HITS-CLIP	tarbase
hsa-mir-30c-5p	MIMAT0000244	SOAT1	6646	CLEAR-CLIP	tarbase
hsa-mir-30c-5p	MIMAT0000244	ATP11B	23200	PAR-CLIP	tarbase
hsa-mir-30c-5p	MIMAT0000244	UNKL	64718	HITS-CLIP	tarbase
hsa-mir-30c-5p	MIMAT0000244	YBX3	8531	HITS-CLIP	tarbase
hsa-mir-30c-5p	MIMAT0000244	NCKAP1	10787	PAR-CLIP	tarbase
hsa-mir-30c-5p	MIMAT0000244	MON2	23041	HITS-CLIP	tarbase
hsa-mir-30c-5p	MIMAT0000244	GPBP1	65056	HITS-CLIP	tarbase
hsa-mir-30c-5p	MIMAT0000244	AHRR	57491	HITS-CLIP	tarbase
hsa-mir-30c-5p	MIMAT0000244	HIPK2	28996	HITS-CLIP	tarbase
hsa-mir-30c-5p	MIMAT0000244	TNPO3	23534	HITS-CLIP	tarbase
hsa-mir-30c-5p	MIMAT0000244	SPEN	23013	HITS-CLIP, PAR-CLIP	tarbase
hsa-mir-30c-5p	MIMAT0000244	ASB1	51665	HITS-CLIP	tarbase
hsa-mir-30c-5p	MIMAT0000244	CDK13	8621	HITS-CLIP	tarbase
hsa-mir-30c-5p	MIMAT0000244	ZBTB11	27107	PAR-CLIP, HITS-CLIP	tarbase
hsa-mir-30c-5p	MIMAT0000244	ATG2B	55102	PAR-CLIP	tarbase
hsa-mir-30c-5p	MIMAT0000244	IDI1	3422	HITS-CLIP	tarbase
hsa-mir-30c-5p	MIMAT0000244	EVI5	7813	HITS-CLIP	tarbase
hsa-mir-30c-5p	MIMAT0000244	ZFY	7544	HITS-CLIP	tarbase
hsa-mir-30c-5p	MIMAT0000244	CBFB	865	PAR-CLIP	tarbase
hsa-mir-30c-5p	MIMAT0000244	MEF2A	4205	HITS-CLIP	tarbase
hsa-mir-30c-5p	MIMAT0000244	TBC1D25	4943	PAR-CLIP	tarbase
hsa-mir-30c-5p	MIMAT0000244	ACSL4	2182	HITS-CLIP	tarbase
hsa-mir-30c-5p	MIMAT0000244	REEP1	65055	HITS-CLIP	tarbase
hsa-mir-30c-5p	MIMAT0000244	POLR1A	25885	HITS-CLIP	tarbase
hsa-mir-30c-5p	MIMAT0000244	PSME4	23198	HITS-CLIP, PAR-CLIP	tarbase
hsa-mir-30c-5p	MIMAT0000244	IFT80	57560	HITS-CLIP	tarbase
hsa-mir-30c-5p	MIMAT0000244	ERLEC1	27248	HITS-CLIP	tarbase
hsa-mir-30c-5p	MIMAT0000244	MAST4	375449	HITS-CLIP, PAR-CLIP	tarbase
hsa-mir-30c-5p	MIMAT0000244	NUCKS1	64710	HITS-CLIP, PAR-CLIP	tarbase
hsa-mir-30c-5p	MIMAT0000244	RORA	6095	HITS-CLIP	tarbase
hsa-mir-30c-5p	MIMAT0000244	MAPK6	5597	PAR-CLIP	tarbase
hsa-mir-30c-5p	MIMAT0000244	LRP6	4040	PAR-CLIP	tarbase
hsa-mir-30c-5p	MIMAT0000244	LRP6	4040	PAR-CLIP	tarbase
hsa-mir-30c-5p	MIMAT0000244	PFN2	5217	PAR-CLIP, HITS-CLIP	tarbase
hsa-mir-30c-5p	MIMAT0000244	PTPN3	5774	HITS-CLIP	tarbase
hsa-mir-30c-5p	MIMAT0000244	PABPC1	26986	PAR-CLIP, HITS-CLIP	tarbase
hsa-mir-30c-5p	MIMAT0000244	CSNK2A2	1459	PAR-CLIP	tarbase
hsa-mir-30c-5p	MIMAT0000244	OSBPL3	26031	PAR-CLIP	tarbase
hsa-mir-30c-5p	MIMAT0000244	ATP2B1	490	HITS-CLIP	tarbase
hsa-mir-30c-5p	MIMAT0000244	NCK2	8440	PAR-CLIP	tarbase
hsa-mir-30c-5p	MIMAT0000244	MBD3	53615	HITS-CLIP	tarbase
hsa-mir-30c-5p	MIMAT0000244	SLC6A15	55117	HITS-CLIP	tarbase
hsa-mir-30c-5p	MIMAT0000244	UBE2D1	7321	PAR-CLIP	tarbase
hsa-mir-30c-5p	MIMAT0000244	NFATC3	4775	HITS-CLIP	tarbase
hsa-mir-30c-5p	MIMAT0000244	FBXW11	23291	HITS-CLIP	tarbase
hsa-mir-30c-5p	MIMAT0000244	CRMP1	1400	HITS-CLIP	tarbase
hsa-mir-30c-5p	MIMAT0000244	PDE8A	5151	PAR-CLIP	tarbase
hsa-mir-30c-5p	MIMAT0000244	CLCN4	1183	HITS-CLIP	tarbase
hsa-mir-30c-5p	MIMAT0000244	PPP2R3A	5523	PAR-CLIP	tarbase
hsa-mir-30c-5p	MIMAT0000244	FERMT2	10979	HITS-CLIP	tarbase
hsa-mir-30c-5p	MIMAT0000244	CLNS1A	1207	PAR-CLIP	tarbase
hsa-mir-30c-5p	MIMAT0000244	TUBE1	51175	HITS-CLIP	tarbase
hsa-mir-30c-5p	MIMAT0000244	SEMA3A	10371	HITS-CLIP	tarbase
hsa-mir-30c-5p	MIMAT0000244	FNDC3B	64778	HITS-CLIP	tarbase
hsa-mir-30c-5p	MIMAT0000244	FOSL2	2355	PAR-CLIP	tarbase
hsa-mir-30c-5p	MIMAT0000244	TMEM131	23505	HITS-CLIP	tarbase
hsa-mir-30c-5p	MIMAT0000244	BCAP29	55973	HITS-CLIP	tarbase
hsa-mir-30c-5p	MIMAT0000244	BCAP29	55973	HITS-CLIP	tarbase
hsa-mir-30c-5p	MIMAT0000244	KLHL20	27252	HITS-CLIP	tarbase
hsa-mir-30c-5p	MIMAT0000244	TPD52	7163	PAR-CLIP	tarbase
hsa-mir-30c-5p	MIMAT0000244	CTTNBP2	83992	HITS-CLIP	tarbase
hsa-mir-30c-5p	MIMAT0000244	POLD3	10714	PAR-CLIP	tarbase
hsa-mir-30c-5p	MIMAT0000244	FAP	2191	HITS-CLIP	tarbase
hsa-mir-30c-5p	MIMAT0000244	UBE2K	3093	PAR-CLIP, HITS-CLIP	tarbase
hsa-mir-30c-5p	MIMAT0000244	RBFOX1	54715	HITS-CLIP	tarbase
hsa-mir-30c-5p	MIMAT0000244	GNB1	2782	HITS-CLIP	tarbase
hsa-mir-30c-5p	MIMAT0000244	PCM1	5108	CLEAR-CLIP	tarbase
hsa-mir-30c-5p	MIMAT0000244	TNRC6C	57690	PAR-CLIP, HITS-CLIP	tarbase
hsa-mir-30c-5p	MIMAT0000244	AFM	173	HITS-CLIP	tarbase
hsa-mir-30c-5p	MIMAT0000244	PGM1	5236	HITS-CLIP	tarbase
hsa-mir-30c-5p	MIMAT0000244	EPB41L2	2037	HITS-CLIP	tarbase
hsa-mir-30c-5p	MIMAT0000244	STX7	8417	HITS-CLIP	tarbase
hsa-mir-30c-5p	MIMAT0000244	RFX3	5991	HITS-CLIP	tarbase
hsa-mir-30c-5p	MIMAT0000244	SLC4A4	8671	HITS-CLIP	tarbase
hsa-mir-30c-5p	MIMAT0000244	CLDND1	56650	HITS-CLIP	tarbase
hsa-mir-30c-5p	MIMAT0000244	DLGAP4	22839	HITS-CLIP	tarbase
hsa-mir-30c-5p	MIMAT0000244	NDC80	10403	HITS-CLIP	tarbase
hsa-mir-30c-5p	MIMAT0000244	MAGI3	260425	HITS-CLIP	tarbase
hsa-mir-30c-5p	MIMAT0000244	EXD2	55218	HITS-CLIP	tarbase
hsa-mir-30c-5p	MIMAT0000244	STK17B	9262	PAR-CLIP	tarbase
hsa-mir-30c-5p	MIMAT0000244	LRP2	4036	PAR-CLIP	tarbase
hsa-mir-30c-5p	MIMAT0000244	DUSP12	11266	PAR-CLIP	tarbase
hsa-mir-30c-5p	MIMAT0000244	CCNT2	905	HITS-CLIP	tarbase
hsa-mir-30c-5p	MIMAT0000244	FAM135A	57579	PAR-CLIP, HITS-CLIP	tarbase
hsa-mir-30c-5p	MIMAT0000244	COBLL1	22837	HITS-CLIP	tarbase
hsa-mir-30c-5p	MIMAT0000244	TNPO1	3842	HITS-CLIP	tarbase
hsa-mir-30c-5p	MIMAT0000244	FAT1	2195	HITS-CLIP, PAR-CLIP	tarbase
hsa-mir-30c-5p	MIMAT0000244	CHMP2B	25978	PAR-CLIP, HITS-CLIP	tarbase
hsa-mir-30c-5p	MIMAT0000244	SSH1	54434	PAR-CLIP	tarbase
hsa-mir-30c-5p	MIMAT0000244	SCAMP1	9522	HITS-CLIP, PAR-CLIP	tarbase
hsa-mir-30c-5p	MIMAT0000244	ABCB1	5243	HITS-CLIP	tarbase
hsa-mir-30c-5p	MIMAT0000244	CPNE3	8895	HITS-CLIP	tarbase
hsa-mir-30c-5p	MIMAT0000244	RRN3	54700	HITS-CLIP, PAR-CLIP	tarbase
hsa-mir-30c-5p	MIMAT0000244	RRN3	54700	HITS-CLIP, PAR-CLIP	tarbase
hsa-mir-30c-5p	MIMAT0000244	DNAJA1	3301	HITS-CLIP	tarbase
hsa-mir-30c-5p	MIMAT0000244	EPDR1	54749	HITS-CLIP	tarbase
hsa-mir-30c-5p	MIMAT0000244	SNX10	29887	PAR-CLIP, HITS-CLIP	tarbase
hsa-mir-30c-5p	MIMAT0000244	TXLNG	55787	PAR-CLIP	tarbase
hsa-mir-30c-5p	MIMAT0000244	NLK	51701	HITS-CLIP	tarbase
hsa-mir-30c-5p	MIMAT0000244	PIGS	94005	PAR-CLIP	tarbase
hsa-mir-30c-5p	MIMAT0000244	PGS1	9489	HITS-CLIP	tarbase
hsa-mir-30c-5p	MIMAT0000244	PTPN4	5775	HITS-CLIP	tarbase
hsa-mir-30c-5p	MIMAT0000244	TGDS	23483	HITS-CLIP	tarbase
hsa-mir-30c-5p	MIMAT0000244	KDM2B	84678	PAR-CLIP	tarbase
hsa-mir-30c-5p	MIMAT0000244	ZBTB25	7597	PAR-CLIP, HITS-CLIP	tarbase
hsa-mir-30c-5p	MIMAT0000244	RCOR1	23186	HITS-CLIP	tarbase
hsa-mir-30c-5p	MIMAT0000244	SLC9A1	6548	PAR-CLIP	tarbase
hsa-mir-30c-5p	MIMAT0000244	PAPOLA	10914	HITS-CLIP	tarbase
hsa-mir-30c-5p	MIMAT0000244	RGS1	5996	PAR-CLIP	tarbase
hsa-mir-30c-5p	MIMAT0000244	USP48	84196	HITS-CLIP	tarbase
hsa-mir-30c-5p	MIMAT0000244	PITPNM2	57605	PAR-CLIP	tarbase
hsa-mir-30c-5p	MIMAT0000244	RAPGEF4	11069	HITS-CLIP	tarbase
hsa-mir-30c-5p	MIMAT0000244	SEL1L3	23231	PAR-CLIP	tarbase
hsa-mir-30c-5p	MIMAT0000244	ZFHX4	79776	PAR-CLIP	tarbase
hsa-mir-30c-5p	MIMAT0000244	ZC3HC1	51530	HITS-CLIP	tarbase
hsa-mir-30c-5p	MIMAT0000244	JPH4	84502	HITS-CLIP	tarbase
hsa-mir-30c-5p	MIMAT0000244	CEBPE	1053	qPCR	tarbase
hsa-mir-30c-5p	MIMAT0000244	COL9A3	1299	HITS-CLIP	tarbase
hsa-mir-30c-5p	MIMAT0000244	EZR	7430	PAR-CLIP	tarbase
hsa-mir-30c-5p	MIMAT0000244	MYL6	4637	HITS-CLIP	tarbase
hsa-mir-30c-5p	MIMAT0000244	CLSPN	63967	PAR-CLIP	tarbase
hsa-mir-30c-5p	MIMAT0000244	MFSD11	79157	HITS-CLIP	tarbase
hsa-mir-30c-5p	MIMAT0000244	LRRFIP2	9209	PAR-CLIP	tarbase
hsa-mir-30c-5p	MIMAT0000244	SEC22C	9117	PAR-CLIP	tarbase
hsa-mir-30c-5p	MIMAT0000244	SUCO	51430	HITS-CLIP	tarbase
hsa-mir-30c-5p	MIMAT0000244	MSH2	4436	HITS-CLIP, PAR-CLIP	tarbase
hsa-mir-30c-5p	MIMAT0000244	MAP3K1	4214	PAR-CLIP	tarbase
hsa-mir-30c-5p	MIMAT0000244	WAC	51322	PAR-CLIP	tarbase
hsa-mir-30c-5p	MIMAT0000244	NRP1	8829	HITS-CLIP	tarbase
hsa-mir-30c-5p	MIMAT0000244	HNRNPM	4670	HITS-CLIP	tarbase
hsa-mir-30c-5p	MIMAT0000244	MKNK2	2872	PAR-CLIP	tarbase
hsa-mir-30c-5p	MIMAT0000244	SNAP29	9342	HITS-CLIP	tarbase
hsa-mir-30c-5p	MIMAT0000244	CECR2	27443	HITS-CLIP	tarbase
hsa-mir-30c-5p	MIMAT0000244	GGA1	26088	HITS-CLIP	tarbase
hsa-mir-30c-5p	MIMAT0000244	XBP1	7494	PAR-CLIP	tarbase
hsa-mir-30c-5p	MIMAT0000244	RTCB	51493	HITS-CLIP	tarbase
hsa-mir-30c-5p	MIMAT0000244	TIMP3	7078	HITS-CLIP	tarbase
hsa-mir-30c-5p	MIMAT0000244	TTLL12	23170	HITS-CLIP, PAR-CLIP	tarbase
hsa-mir-30c-5p	MIMAT0000244	MYH9	4627	HITS-CLIP	tarbase
hsa-mir-30c-5p	MIMAT0000244	TNRC6B	23112	PAR-CLIP, HITS-CLIP	tarbase
hsa-mir-30c-5p	MIMAT0000244	KIAA0930	23313	HITS-CLIP	tarbase
hsa-mir-30c-5p	MIMAT0000244	CERK	64781	HITS-CLIP	tarbase
hsa-mir-30c-5p	MIMAT0000244	BRD1	23774	PAR-CLIP	tarbase
hsa-mir-30c-5p	MIMAT0000244	KHNYN	23351	PAR-CLIP, HITS-CLIP	tarbase
hsa-mir-30c-5p	MIMAT0000244	COCH	1690	PAR-CLIP	tarbase
hsa-mir-30c-5p	MIMAT0000244	VCPKMT	79609	HITS-CLIP	tarbase
hsa-mir-30c-5p	MIMAT0000244	SOS2	6655	HITS-CLIP	tarbase
hsa-mir-30c-5p	MIMAT0000244	NIN	51199	HITS-CLIP, Chimeric fragments	tarbase
hsa-mir-30c-5p	MIMAT0000244	DDHD1	80821	PAR-CLIP	tarbase
hsa-mir-30c-5p	MIMAT0000244	CNIH1	10175	HITS-CLIP	tarbase
hsa-mir-30c-5p	MIMAT0000244	DAAM1	23002	HITS-CLIP	tarbase
hsa-mir-30c-5p	MIMAT0000244	PPM1A	5494	PAR-CLIP, HITS-CLIP	tarbase
hsa-mir-30c-5p	MIMAT0000244	DICER1	23405	PAR-CLIP, HITS-CLIP	tarbase
hsa-mir-30c-5p	MIMAT0000244	GSKIP	51527	HITS-CLIP	tarbase
hsa-mir-30c-5p	MIMAT0000244	PSMB5	5693	PAR-CLIP	tarbase
hsa-mir-30c-5p	MIMAT0000244	YY1	7528	PAR-CLIP	tarbase
hsa-mir-30c-5p	MIMAT0000244	SEC23A	10484	HITS-CLIP, PAR-CLIP	tarbase
hsa-mir-30c-5p	MIMAT0000244	PRPF6	24148	PAR-CLIP	tarbase
hsa-mir-30c-5p	MIMAT0000244	DIDO1	11083	HITS-CLIP	tarbase
hsa-mir-30c-5p	MIMAT0000244	GMEB2	26205	PAR-CLIP	tarbase
hsa-mir-30c-5p	MIMAT0000244	TRIB3	57761	HITS-CLIP, PAR-CLIP	tarbase
hsa-mir-30c-5p	MIMAT0000244	SAMHD1	25939	HITS-CLIP	tarbase
hsa-mir-30c-5p	MIMAT0000244	KIF3B	9371	PAR-CLIP	tarbase
hsa-mir-30c-5p	MIMAT0000244	MAPRE1	22919	PAR-CLIP	tarbase
hsa-mir-30c-5p	MIMAT0000244	TTI1	9675	HITS-CLIP, PAR-CLIP	tarbase
hsa-mir-30c-5p	MIMAT0000244	CHMP4B	128866	HITS-CLIP	tarbase
hsa-mir-30c-5p	MIMAT0000244	ZNF516	9658	HITS-CLIP	tarbase
hsa-mir-30c-5p	MIMAT0000244	CDH20	28316	HITS-CLIP	tarbase
hsa-mir-30c-5p	MIMAT0000244	RNMT	8731	HITS-CLIP	tarbase
hsa-mir-30c-5p	MIMAT0000244	SMAD7	4092	HITS-CLIP	tarbase
hsa-mir-30c-5p	MIMAT0000244	LAMA1	284217	HITS-CLIP	tarbase
hsa-mir-30c-5p	MIMAT0000244	RIOK3	8780	PAR-CLIP	tarbase
hsa-mir-30c-5p	MIMAT0000244	PSMD10	5716	HITS-CLIP	tarbase
hsa-mir-30c-5p	MIMAT0000244	TBL1X	6907	HITS-CLIP	tarbase
hsa-mir-30c-5p	MIMAT0000244	ALG13	79868	HITS-CLIP	tarbase
hsa-mir-30c-5p	MIMAT0000244	XIAP	331	HITS-CLIP	tarbase
hsa-mir-30c-5p	MIMAT0000244	STAG2	10735	HITS-CLIP	tarbase
hsa-mir-30c-5p	MIMAT0000244	EEA1	8411	PAR-CLIP	tarbase
hsa-mir-30c-5p	MIMAT0000244	RP2	6102	HITS-CLIP	tarbase
hsa-mir-30c-5p	MIMAT0000244	PIN4	5303	HITS-CLIP	tarbase
hsa-mir-30c-5p	MIMAT0000244	FNDC3A	22862	HITS-CLIP	tarbase
hsa-mir-30c-5p	MIMAT0000244	STK24	8428	HITS-CLIP, PAR-CLIP	tarbase
hsa-mir-30c-5p	MIMAT0000244	DGKH	160851	HITS-CLIP	tarbase
hsa-mir-30c-5p	MIMAT0000244	ZNF629	23361	PAR-CLIP	tarbase
hsa-mir-30c-5p	MIMAT0000244	CCP110	9738	PAR-CLIP	tarbase
hsa-mir-30c-5p	MIMAT0000244	CSK	1445	HITS-CLIP	tarbase
hsa-mir-30c-5p	MIMAT0000244	RAB11A	8766	HITS-CLIP	tarbase
hsa-mir-30c-5p	MIMAT0000244	TMEM87A	25963	HITS-CLIP	tarbase
hsa-mir-30c-5p	MIMAT0000244	DMXL2	23312	PAR-CLIP	tarbase
hsa-mir-30c-5p	MIMAT0000244	BLOC1S6	26258	PAR-CLIP	tarbase
hsa-mir-30c-5p	MIMAT0000244	MYEF2	50804	HITS-CLIP	tarbase
hsa-mir-30c-5p	MIMAT0000244	SGK3	23678	PAR-CLIP	tarbase
hsa-mir-30c-5p	MIMAT0000244	FZD3	7976	HITS-CLIP	tarbase
hsa-mir-30c-5p	MIMAT0000244	UBE2W	55284	HITS-CLIP	tarbase
hsa-mir-30c-5p	MIMAT0000244	TRPS1	7227	HITS-CLIP	tarbase
hsa-mir-30c-5p	MIMAT0000244	SNX16	64089	PAR-CLIP	tarbase
hsa-mir-30c-5p	MIMAT0000244	SLC39A14	23516	PAR-CLIP	tarbase
hsa-mir-30c-5p	MIMAT0000244	TUSC3	7991	HITS-CLIP	tarbase
hsa-mir-30c-5p	MIMAT0000244	BNIP3L	665	HITS-CLIP	tarbase
hsa-mir-30c-5p	MIMAT0000244	CLPTM1	1209	PAR-CLIP, HITS-CLIP	tarbase
hsa-mir-30c-5p	MIMAT0000244	PPP6R1	22870	HITS-CLIP	tarbase
hsa-mir-30c-5p	MIMAT0000244	SLC1A5	6510	PAR-CLIP	tarbase
hsa-mir-30c-5p	MIMAT0000244	PLIN3	10226	HITS-CLIP	tarbase
hsa-mir-30c-5p	MIMAT0000244	ELL	8178	HITS-CLIP, PAR-CLIP	tarbase
hsa-mir-30c-5p	MIMAT0000244	CDK6	1021	PAR-CLIP, HITS-CLIP	tarbase
hsa-mir-30c-5p	MIMAT0000244	TFPI2	7980	HITS-CLIP	tarbase
hsa-mir-30c-5p	MIMAT0000244	TWISTNB	221830	PAR-CLIP	tarbase
hsa-mir-30c-5p	MIMAT0000244	PON2	5445	HITS-CLIP	tarbase
hsa-mir-30c-5p	MIMAT0000244	CAV1	857	Luciferase Reporter Assay	tarbase
hsa-mir-30c-5p	MIMAT0000244	LMBR1	64327	HITS-CLIP	tarbase
hsa-mir-30c-5p	MIMAT0000244	HOXA1	3198	PAR-CLIP	tarbase
hsa-mir-30c-5p	MIMAT0000244	GRB10	2887	PAR-CLIP	tarbase
hsa-mir-30c-5p	MIMAT0000244	PLEKHA8	84725	PAR-CLIP	tarbase
hsa-mir-30c-5p	MIMAT0000244	BUD31	8896	HITS-CLIP	tarbase
hsa-mir-30c-5p	MIMAT0000244	ZKSCAN1	7586	HITS-CLIP, PAR-CLIP	tarbase
hsa-mir-30c-5p	MIMAT0000244	SNX8	29886	PAR-CLIP	tarbase
hsa-mir-30c-5p	MIMAT0000244	WASL	8976	HITS-CLIP	tarbase
hsa-mir-30c-5p	MIMAT0000244	GLCCI1	113263	PAR-CLIP, HITS-CLIP	tarbase
hsa-mir-30c-5p	MIMAT0000244	NRF1	4899	PAR-CLIP	tarbase
hsa-mir-30c-5p	MIMAT0000244	TMEM106B	54664	HITS-CLIP	tarbase
hsa-mir-30c-5p	MIMAT0000244	AHR	196	HITS-CLIP, PAR-CLIP	tarbase
hsa-mir-30c-5p	MIMAT0000244	URGCP	55665	HITS-CLIP, PAR-CLIP	tarbase
hsa-mir-30c-5p	MIMAT0000244	PRKAG2	51422	PAR-CLIP	tarbase
hsa-mir-30c-5p	MIMAT0000244	SLC1A1	6505	HITS-CLIP	tarbase
hsa-mir-30c-5p	MIMAT0000244	PRUNE2	158471	HITS-CLIP	tarbase
hsa-mir-30c-5p	MIMAT0000244	RIC1	57589	PAR-CLIP, HITS-CLIP	tarbase
hsa-mir-30c-5p	MIMAT0000244	ELAVL2	1993	PAR-CLIP	tarbase
hsa-mir-30c-5p	MIMAT0000244	FUBP3	8939	HITS-CLIP	tarbase
hsa-mir-30c-5p	MIMAT0000244	UBE2R2	54926	PAR-CLIP	tarbase
hsa-mir-30c-5p	MIMAT0000244	SEC23IP	11196	HITS-CLIP	tarbase
hsa-mir-30c-5p	MIMAT0000244	PALD1	27143	HITS-CLIP	tarbase
hsa-mir-30c-5p	MIMAT0000244	MINPP1	9562	HITS-CLIP	tarbase
hsa-mir-30c-5p	MIMAT0000244	TNKS2	80351	PAR-CLIP, HITS-CLIP	tarbase
hsa-mir-30c-5p	MIMAT0000244	CPEB3	22849	PAR-CLIP, HITS-CLIP	tarbase
hsa-mir-30c-5p	MIMAT0000244	PITRM1	10531	PAR-CLIP	tarbase
hsa-mir-30c-5p	MIMAT0000244	SMC3	9126	HITS-CLIP	tarbase
hsa-mir-30c-5p	MIMAT0000244	CCDC6	8030	PAR-CLIP, HITS-CLIP	tarbase
hsa-mir-30c-5p	MIMAT0000244	CCNY	219771	PAR-CLIP	tarbase
hsa-mir-30c-5p	MIMAT0000244	NUFIP2	57532	HITS-CLIP, PAR-CLIP	tarbase
hsa-mir-30c-5p	MIMAT0000244	FBXL20	84961	HITS-CLIP	tarbase
hsa-mir-30c-5p	MIMAT0000244	RPS6KB1	6198	HITS-CLIP	tarbase
hsa-mir-30c-5p	MIMAT0000244	INTS2	57508	HITS-CLIP	tarbase
hsa-mir-30c-5p	MIMAT0000244	RASD1	51655	HITS-CLIP	tarbase
hsa-mir-30c-5p	MIMAT0000244	CPD	1362	PAR-CLIP	tarbase
hsa-mir-30c-5p	MIMAT0000244	CCDC47	57003	HITS-CLIP	tarbase
hsa-mir-30c-5p	MIMAT0000244	AKAP10	11216	PAR-CLIP	tarbase
hsa-mir-30c-5p	MIMAT0000244	SMARCD2	6603	HITS-CLIP, PAR-CLIP	tarbase
hsa-mir-30c-5p	MIMAT0000244	DDX5	1655	HITS-CLIP, PAR-CLIP	tarbase
hsa-mir-30c-5p	MIMAT0000244	HLF	3131	HITS-CLIP	tarbase
hsa-mir-30c-5p	MIMAT0000244	WSB1	26118	HITS-CLIP	tarbase
hsa-mir-30c-5p	MIMAT0000244	TMEM33	55161	PAR-CLIP, HITS-CLIP	tarbase
hsa-mir-30c-5p	MIMAT0000244	DCUN1D4	23142	HITS-CLIP, PAR-CLIP	tarbase
hsa-mir-30c-5p	MIMAT0000244	USP46	64854	HITS-CLIP	tarbase
hsa-mir-30c-5p	MIMAT0000244	CPE	1363	HITS-CLIP	tarbase
hsa-mir-30c-5p	MIMAT0000244	CLCN3	1182	PAR-CLIP	tarbase
hsa-mir-30c-5p	MIMAT0000244	GALNT7	51809	HITS-CLIP	tarbase
hsa-mir-30c-5p	MIMAT0000244	DHX15	1665	HITS-CLIP	tarbase
hsa-mir-30c-5p	MIMAT0000244	FBXW7	55294	PAR-CLIP	tarbase
hsa-mir-30c-5p	MIMAT0000244	NEIL3	55247	PAR-CLIP	tarbase
hsa-mir-30c-5p	MIMAT0000244	RAPGEF2	9693	HITS-CLIP	tarbase
hsa-mir-30c-5p	MIMAT0000244	KLF3	51274	PAR-CLIP	tarbase
hsa-mir-30c-5p	MIMAT0000244	KLHL5	51088	HITS-CLIP	tarbase
hsa-mir-30c-5p	MIMAT0000244	UGDH	7358	PAR-CLIP	tarbase
hsa-mir-30c-5p	MIMAT0000244	PPARGC1A	10891	PAR-CLIP	tarbase
hsa-mir-30c-5p	MIMAT0000244	SC5D	6309	HITS-CLIP	tarbase
hsa-mir-30c-5p	MIMAT0000244	CCND1	595	PAR-CLIP	tarbase
hsa-mir-30c-5p	MIMAT0000244	PRPF19	27339	PAR-CLIP	tarbase
hsa-mir-30c-5p	MIMAT0000244	CHORDC1	26973	HITS-CLIP	tarbase
hsa-mir-30c-5p	MIMAT0000244	CHORDC1	26973	HITS-CLIP	tarbase
hsa-mir-30c-5p	MIMAT0000244	BIRC2	329	HITS-CLIP	tarbase
hsa-mir-30c-5p	MIMAT0000244	DDX6	1656	HITS-CLIP, PAR-CLIP	tarbase
hsa-mir-30c-5p	MIMAT0000244	HIPK3	10114	HITS-CLIP	tarbase
hsa-mir-30c-5p	MIMAT0000244	SLC1A2	6506	HITS-CLIP	tarbase
hsa-mir-30c-5p	MIMAT0000244	HPS5	11234	PAR-CLIP	tarbase
hsa-mir-30c-5p	MIMAT0000244	HPS5	11234	PAR-CLIP	tarbase
hsa-mir-30c-5p	MIMAT0000244	CAPRIN2	65981	HITS-CLIP	tarbase
hsa-mir-30c-5p	MIMAT0000244	BCL7A	605	PAR-CLIP	tarbase
hsa-mir-30c-5p	MIMAT0000244	BCL7A	605	PAR-CLIP	tarbase
hsa-mir-30c-5p	MIMAT0000244	LIN7A	8825	HITS-CLIP	tarbase
hsa-mir-30c-5p	MIMAT0000244	WNT5B	81029	HITS-CLIP	tarbase
hsa-mir-30c-5p	MIMAT0000244	SH2B3	10019	PAR-CLIP	tarbase
hsa-mir-30c-5p	MIMAT0000244	MANSC1	54682	PAR-CLIP	tarbase
hsa-mir-30c-5p	MIMAT0000244	MANSC1	54682	PAR-CLIP	tarbase
hsa-mir-30c-5p	MIMAT0000244	DUSP16	80824	HITS-CLIP	tarbase
hsa-mir-30c-5p	MIMAT0000244	DUSP16	80824	HITS-CLIP	tarbase
hsa-mir-30c-5p	MIMAT0000244	ALDH2	217	HITS-CLIP	tarbase
hsa-mir-30c-5p	MIMAT0000244	NAA25	80018	HITS-CLIP	tarbase
hsa-mir-30c-5p	MIMAT0000244	EIF2B1	1967	PAR-CLIP	tarbase
hsa-mir-30c-5p	MIMAT0000244	CPSF6	11052	HITS-CLIP	tarbase
hsa-mir-30c-5p	MIMAT0000244	UHRF1BP1L	23074	HITS-CLIP	tarbase
hsa-mir-30c-5p	MIMAT0000244	TPI1	7167	HITS-CLIP, PAR-CLIP	tarbase
hsa-mir-30c-5p	MIMAT0000244	LPCAT3	10162	PAR-CLIP	tarbase
hsa-mir-30c-5p	MIMAT0000244	NT5DC3	51559	HITS-CLIP	tarbase
hsa-mir-30c-5p	MIMAT0000244	CMAS	55907	PAR-CLIP	tarbase
hsa-mir-30c-5p	MIMAT0000244	HCFC2	29915	PAR-CLIP, HITS-CLIP	tarbase
hsa-mir-30c-5p	MIMAT0000244	C2CD5	9847	HITS-CLIP	tarbase
hsa-mir-30c-5p	MIMAT0000244	COL12A1	1303	HITS-CLIP	tarbase
hsa-mir-30c-5p	MIMAT0000244	CEP85L	387119	PAR-CLIP, HITS-CLIP	tarbase
hsa-mir-30c-5p	MIMAT0000244	FBXO5	26271	PAR-CLIP	tarbase
hsa-mir-30c-5p	MIMAT0000244	KCTD20	222658	HITS-CLIP	tarbase
hsa-mir-30c-5p	MIMAT0000244	MRPL18	29074	HITS-CLIP	tarbase
hsa-mir-30c-5p	MIMAT0000244	ZNF451	26036	HITS-CLIP	tarbase
hsa-mir-30c-5p	MIMAT0000244	BAG2	9532	PAR-CLIP	tarbase
hsa-mir-30c-5p	MIMAT0000244	RAB23	51715	PAR-CLIP	tarbase
hsa-mir-30c-5p	MIMAT0000244	ASCC3	10973	PAR-CLIP	tarbase
hsa-mir-30c-5p	MIMAT0000244	SMAP1	60682	HITS-CLIP	tarbase
hsa-mir-30c-5p	MIMAT0000244	HBS1L	10767	HITS-CLIP, PAR-CLIP	tarbase
hsa-mir-30c-5p	MIMAT0000244	PHACTR2	9749	PAR-CLIP	tarbase
hsa-mir-30c-5p	MIMAT0000244	QKI	9444	PAR-CLIP, HITS-CLIP	tarbase
hsa-mir-30c-5p	MIMAT0000244	FAM120B	84498	HITS-CLIP	tarbase
hsa-mir-30c-5p	MIMAT0000244	FAM120B	84498	HITS-CLIP	tarbase
hsa-mir-30c-5p	MIMAT0000244	TMEM30A	55754	HITS-CLIP	tarbase
hsa-mir-30c-5p	MIMAT0000244	VEGFA	7422	PAR-CLIP	tarbase
hsa-mir-30c-5p	MIMAT0000244	PRPF4B	8899	PAR-CLIP, HITS-CLIP	tarbase
hsa-mir-30c-5p	MIMAT0000244	ENPP5	59084	HITS-CLIP	tarbase
hsa-mir-30c-5p	MIMAT0000244	FAF2	23197	PAR-CLIP	tarbase
hsa-mir-30c-5p	MIMAT0000244	CNOT6	57472	HITS-CLIP	tarbase
hsa-mir-30c-5p	MIMAT0000244	CCNG1	900	HITS-CLIP	tarbase
hsa-mir-30c-5p	MIMAT0000244	POLR3G	10622	CLEAR-CLIP	tarbase
hsa-mir-30c-5p	MIMAT0000244	ARRDC3	57561	HITS-CLIP	tarbase
hsa-mir-30c-5p	MIMAT0000244	FAM172A	83989	HITS-CLIP	tarbase
hsa-mir-30c-5p	MIMAT0000244	LNPEP	4012	PAR-CLIP, HITS-CLIP	tarbase
hsa-mir-30c-5p	MIMAT0000244	RAD50	10111	HITS-CLIP	tarbase
hsa-mir-30c-5p	MIMAT0000244	GNPDA1	10007	HITS-CLIP, PAR-CLIP	tarbase
hsa-mir-30c-5p	MIMAT0000244	PPP2CA	5515	HITS-CLIP	tarbase
hsa-mir-30c-5p	MIMAT0000244	NR3C1	2908	HITS-CLIP	tarbase
hsa-mir-30c-5p	MIMAT0000244	C5orf15	56951	PAR-CLIP, HITS-CLIP	tarbase
hsa-mir-30c-5p	MIMAT0000244	PPWD1	23398	HITS-CLIP	tarbase
hsa-mir-30c-5p	MIMAT0000244	TCERG1	10915	PAR-CLIP	tarbase
hsa-mir-30c-5p	MIMAT0000244	CSNK1A1	1452	HITS-CLIP	tarbase
hsa-mir-30c-5p	MIMAT0000244	PDGFRB	5159	HITS-CLIP	tarbase
hsa-mir-30c-5p	MIMAT0000244	STC2	8614	PAR-CLIP	tarbase
hsa-mir-30c-5p	MIMAT0000244	DBN1	1627	CLEAR-CLIP	tarbase
hsa-mir-30c-5p	MIMAT0000244	BCL6	604	HITS-CLIP	tarbase
hsa-mir-30c-5p	MIMAT0000244	AMOTL2	51421	HITS-CLIP	tarbase
hsa-mir-30c-5p	MIMAT0000244	SLC25A36	55186	HITS-CLIP, PAR-CLIP	tarbase
hsa-mir-30c-5p	MIMAT0000244	XRN1	54464	PAR-CLIP, HITS-CLIP	tarbase
hsa-mir-30c-5p	MIMAT0000244	ACAP2	23527	HITS-CLIP	tarbase
hsa-mir-30c-5p	MIMAT0000244	TFG	10342	HITS-CLIP	tarbase
hsa-mir-30c-5p	MIMAT0000244	BBX	56987	PAR-CLIP	tarbase
hsa-mir-30c-5p	MIMAT0000244	KLHL18	23276	PAR-CLIP	tarbase
hsa-mir-30c-5p	MIMAT0000244	COMMD2	51122	PAR-CLIP	tarbase
hsa-mir-30c-5p	MIMAT0000244	EIF1B	10289	HITS-CLIP	tarbase
hsa-mir-30c-5p	MIMAT0000244	SSR3	6747	HITS-CLIP	tarbase
hsa-mir-30c-5p	MIMAT0000244	NKTR	4820	HITS-CLIP	tarbase
hsa-mir-30c-5p	MIMAT0000244	INO80D	54891	PAR-CLIP, HITS-CLIP	tarbase
hsa-mir-30c-5p	MIMAT0000244	INO80D	54891	PAR-CLIP, HITS-CLIP	tarbase
hsa-mir-30c-5p	MIMAT0000244	STAM2	10254	PAR-CLIP	tarbase
hsa-mir-30c-5p	MIMAT0000244	ACVR1	90	Luciferase Reporter Assay, qPCR	tarbase
hsa-mir-30c-5p	MIMAT0000244	PSMD14	10213	PAR-CLIP	tarbase
hsa-mir-30c-5p	MIMAT0000244	CLIP4	79745	HITS-CLIP	tarbase
hsa-mir-30c-5p	MIMAT0000244	GALNT3	2591	HITS-CLIP	tarbase
hsa-mir-30c-5p	MIMAT0000244	WDR75	84128	HITS-CLIP	tarbase
hsa-mir-30c-5p	MIMAT0000244	FN1	2335	HITS-CLIP	tarbase
hsa-mir-30c-5p	MIMAT0000244	GLS	2744	HITS-CLIP, qPCR	tarbase
hsa-mir-30c-5p	MIMAT0000244	USP34	9736	HITS-CLIP	tarbase
hsa-mir-30c-5p	MIMAT0000244	MOB4	25843	HITS-CLIP	tarbase
hsa-mir-30c-5p	MIMAT0000244	CHMP3	51652	HITS-CLIP	tarbase
hsa-mir-30c-5p	MIMAT0000244	BIRC6	57448	HITS-CLIP	tarbase
hsa-mir-30c-5p	MIMAT0000244	PLEKHB2	55041	PAR-CLIP, HITS-CLIP	tarbase
hsa-mir-30c-5p	MIMAT0000244	ORC2	4999	HITS-CLIP	tarbase
hsa-mir-30c-5p	MIMAT0000244	TIA1	7072	HITS-CLIP	tarbase
hsa-mir-30c-5p	MIMAT0000244	EPAS1	2034	HITS-CLIP	tarbase
hsa-mir-30c-5p	MIMAT0000244	PRRX1	5396	HITS-CLIP	tarbase
hsa-mir-30c-5p	MIMAT0000244	RALGPS2	55103	HITS-CLIP	tarbase
hsa-mir-30c-5p	MIMAT0000244	ERRFI1	54206	HITS-CLIP	tarbase
hsa-mir-30c-5p	MIMAT0000244	PARK7	11315	HITS-CLIP	tarbase
hsa-mir-30c-5p	MIMAT0000244	EDEM3	80267	HITS-CLIP, PAR-CLIP	tarbase
hsa-mir-30c-5p	MIMAT0000244	ASH1L	55870	PAR-CLIP, HITS-CLIP	tarbase
hsa-mir-30c-5p	MIMAT0000244	MEF2D	4209	HITS-CLIP	tarbase
hsa-mir-30c-5p	MIMAT0000244	SLC35D1	23169	HITS-CLIP, PAR-CLIP	tarbase
hsa-mir-30c-5p	MIMAT0000244	WLS	79971	HITS-CLIP	tarbase
hsa-mir-30c-5p	MIMAT0000244	RGS2	5997	HITS-CLIP	tarbase
hsa-mir-30c-5p	MIMAT0000244	SRSF11	9295	HITS-CLIP	tarbase
hsa-mir-30c-5p	MIMAT0000244	CRYZ	1429	HITS-CLIP	tarbase
hsa-mir-30c-5p	MIMAT0000244	TTF2	8458	HITS-CLIP	tarbase
hsa-mir-30c-5p	MIMAT0000244	WARS2	10352	PAR-CLIP	tarbase
hsa-mir-30c-5p	MIMAT0000244	NID1	4811	HITS-CLIP	tarbase
hsa-mir-30c-5p	MIMAT0000244	AKT3	10000	HITS-CLIP	tarbase
hsa-mir-30c-5p	MIMAT0000244	AKT3	10000	HITS-CLIP	tarbase
hsa-mir-30c-5p	MIMAT0000244	ETV3	2117	PAR-CLIP	tarbase
hsa-mir-30c-5p	MIMAT0000244	KDM5B	10765	HITS-CLIP	tarbase
hsa-mir-30c-5p	MIMAT0000244	PRRC2C	23215	HITS-CLIP, PAR-CLIP	tarbase
hsa-mir-30c-5p	MIMAT0000244	RCOR3	55758	HITS-CLIP	tarbase
hsa-mir-30c-5p	MIMAT0000244	ARID1A	8289	PAR-CLIP	tarbase
hsa-mir-30c-5p	MIMAT0000244	KMT2A	4297	HITS-CLIP, PAR-CLIP	tarbase
hsa-mir-30c-5p	MIMAT0000244	B4GALT6	9331	HITS-CLIP	tarbase
hsa-mir-30c-5p	MIMAT0000244	CNR1	1268	HITS-CLIP	tarbase
hsa-mir-30c-5p	MIMAT0000244	SGIP1	84251	HITS-CLIP	tarbase
hsa-mir-30c-5p	MIMAT0000244	FBXO30	84085	HITS-CLIP, PAR-CLIP	tarbase
hsa-mir-30c-5p	MIMAT0000244	RAB32	10981	HITS-CLIP	tarbase
hsa-mir-30c-5p	MIMAT0000244	MED28	80306	HITS-CLIP	tarbase
hsa-mir-30c-5p	MIMAT0000244	MYL12B	103910	HITS-CLIP	tarbase
hsa-mir-30c-5p	MIMAT0000244	OLFM3	118427	HITS-CLIP	tarbase
hsa-mir-30c-5p	MIMAT0000244	ELL2	22936	HITS-CLIP	tarbase
hsa-mir-30c-5p	MIMAT0000244	KLF9	687	HITS-CLIP	tarbase
hsa-mir-30c-5p	MIMAT0000244	CPSF3	51692	HITS-CLIP	tarbase
hsa-mir-30c-5p	MIMAT0000244	SENP5	205564	PAR-CLIP	tarbase
hsa-mir-30c-5p	MIMAT0000244	HEATR1	55127	PAR-CLIP	tarbase
hsa-mir-30c-5p	MIMAT0000244	RAB14	51552	PAR-CLIP, HITS-CLIP	tarbase
hsa-mir-30c-5p	MIMAT0000244	RBM25	58517	HITS-CLIP	tarbase
hsa-mir-30c-5p	MIMAT0000244	COQ6	51004	PAR-CLIP	tarbase
hsa-mir-30c-5p	MIMAT0000244	KLHL29	114818	HITS-CLIP	tarbase
hsa-mir-30c-5p	MIMAT0000244	ATL2	64225	HITS-CLIP, PAR-CLIP	tarbase
hsa-mir-30c-5p	MIMAT0000244	LGALSL	29094	PAR-CLIP	tarbase
hsa-mir-30c-5p	MIMAT0000244	BCL11A	53335	PAR-CLIP	tarbase
hsa-mir-30c-5p	MIMAT0000244	OGFRL1	79627	HITS-CLIP	tarbase
hsa-mir-30c-5p	MIMAT0000244	PANK3	79646	PAR-CLIP, HITS-CLIP	tarbase
hsa-mir-30c-5p	MIMAT0000244	LRP11	84918	HITS-CLIP	tarbase
hsa-mir-30c-5p	MIMAT0000244	PROSER1	80209	HITS-CLIP	tarbase
hsa-mir-30c-5p	MIMAT0000244	UFM1	51569	HITS-CLIP	tarbase
hsa-mir-30c-5p	MIMAT0000244	PLS1	5357	PAR-CLIP	tarbase
hsa-mir-30c-5p	MIMAT0000244	TMPO	7112	PAR-CLIP	tarbase
hsa-mir-30c-5p	MIMAT0000244	RDH10	157506	PAR-CLIP	tarbase
hsa-mir-30c-5p	MIMAT0000244	ZSCAN18	65982	HITS-CLIP	tarbase
hsa-mir-30c-5p	MIMAT0000244	RNF2	6045	PAR-CLIP	tarbase
hsa-mir-30c-5p	MIMAT0000244	B4GALT4	8702	HITS-CLIP	tarbase
hsa-mir-30c-5p	MIMAT0000244	NAA50	80218	PAR-CLIP	tarbase
hsa-mir-30c-5p	MIMAT0000244	DESI2	51029	HITS-CLIP	tarbase
hsa-mir-30c-5p	MIMAT0000244	GJB6	10804	HITS-CLIP	tarbase
hsa-mir-30c-5p	MIMAT0000244	PIK3CA	5290	PAR-CLIP	tarbase
hsa-mir-30c-5p	MIMAT0000244	PDS5A	23244	HITS-CLIP	tarbase
hsa-mir-30c-5p	MIMAT0000244	POLK	51426	HITS-CLIP	tarbase
hsa-mir-30c-5p	MIMAT0000244	FMOD	2331	HITS-CLIP	tarbase
hsa-mir-30c-5p	MIMAT0000244	COPA	1314	HITS-CLIP	tarbase
hsa-mir-30c-5p	MIMAT0000244	RBBP6	5930	HITS-CLIP	tarbase
hsa-mir-30c-5p	MIMAT0000244	TRMT13	54482	HITS-CLIP	tarbase
hsa-mir-30c-5p	MIMAT0000244	FAM126A	84668	HITS-CLIP	tarbase
hsa-mir-30c-5p	MIMAT0000244	INHBA	3624	HITS-CLIP	tarbase
hsa-mir-30c-5p	MIMAT0000244	NT5C3A	51251	HITS-CLIP	tarbase
hsa-mir-30c-5p	MIMAT0000244	ARL4A	10124	HITS-CLIP	tarbase
hsa-mir-30c-5p	MIMAT0000244	SMU1	55234	HITS-CLIP	tarbase
hsa-mir-30c-5p	MIMAT0000244	DCAF10	79269	PAR-CLIP	tarbase
hsa-mir-30c-5p	MIMAT0000244	P4HA1	5033	HITS-CLIP	tarbase
hsa-mir-30c-5p	MIMAT0000244	VPS26A	9559	PAR-CLIP	tarbase
hsa-mir-30c-5p	MIMAT0000244	RNF11	26994	HITS-CLIP	tarbase
hsa-mir-30c-5p	MIMAT0000244	RASSF8	11228	PAR-CLIP	tarbase
hsa-mir-30c-5p	MIMAT0000244	NECAB1	64168	HITS-CLIP	tarbase
hsa-mir-30c-5p	MIMAT0000244	PRDX4	10549	HITS-CLIP	tarbase
hsa-mir-30c-5p	MIMAT0000244	CENPK	64105	PAR-CLIP	tarbase
hsa-mir-30c-5p	MIMAT0000244	OPTN	10133	HITS-CLIP	tarbase
hsa-mir-30c-5p	MIMAT0000244	SMUG1	23583	PAR-CLIP	tarbase
hsa-mir-30c-5p	MIMAT0000244	AMD1	262	PAR-CLIP	tarbase
hsa-mir-30c-5p	MIMAT0000244	FAM199X	139231	PAR-CLIP, HITS-CLIP	tarbase
hsa-mir-30c-5p	MIMAT0000244	BAZ2B	29994	HITS-CLIP	tarbase
hsa-mir-30c-5p	MIMAT0000244	BAZ2B	29994	HITS-CLIP	tarbase
hsa-mir-30c-5p	MIMAT0000244	RAP2C	57826	HITS-CLIP	tarbase
hsa-mir-30c-5p	MIMAT0000244	PLA2G12A	81579	PAR-CLIP	tarbase
hsa-mir-30c-5p	MIMAT0000244	RAB38	23682	PAR-CLIP	tarbase
hsa-mir-30c-5p	MIMAT0000244	AGO2	27161	PAR-CLIP	tarbase
hsa-mir-30c-5p	MIMAT0000244	FAM210B	116151	HITS-CLIP	tarbase
hsa-mir-30c-5p	MIMAT0000244	PREX1	57580	PAR-CLIP	tarbase
hsa-mir-30c-5p	MIMAT0000244	PARD6B	84612	PAR-CLIP	tarbase
hsa-mir-30c-5p	MIMAT0000244	SRSF6	6431	HITS-CLIP	tarbase
hsa-mir-30c-5p	MIMAT0000244	PMEPA1	56937	HITS-CLIP	tarbase
hsa-mir-30c-5p	MIMAT0000244	MTRR	4552	PAR-CLIP	tarbase
hsa-mir-30c-5p	MIMAT0000244	ATP8A1	10396	HITS-CLIP	tarbase
hsa-mir-30c-5p	MIMAT0000244	USP22	23326	PAR-CLIP, HITS-CLIP	tarbase
hsa-mir-30c-5p	MIMAT0000244	SIRT5	23408	HITS-CLIP	tarbase
hsa-mir-30c-5p	MIMAT0000244	ATXN1	6310	PAR-CLIP	tarbase
hsa-mir-30c-5p	MIMAT0000244	CXCL6	6372	HITS-CLIP	tarbase
hsa-mir-30c-5p	MIMAT0000244	AHNAK	79026	HITS-CLIP, PAR-CLIP	tarbase
hsa-mir-30c-5p	MIMAT0000244	CNOT1	23019	PAR-CLIP	tarbase
hsa-mir-30c-5p	MIMAT0000244	RAP2A	5911	HITS-CLIP	tarbase
hsa-mir-30c-5p	MIMAT0000244	SOX21	11166	HITS-CLIP	tarbase
hsa-mir-30c-5p	MIMAT0000244	GTF3C4	9329	HITS-CLIP	tarbase
hsa-mir-30c-5p	MIMAT0000244	TNFSF9	8744	HITS-CLIP	tarbase
hsa-mir-30c-5p	MIMAT0000244	GPCPD1	56261	HITS-CLIP	tarbase
hsa-mir-30c-5p	MIMAT0000244	PSMF1	9491	PAR-CLIP	tarbase
hsa-mir-30c-5p	MIMAT0000244	TMX4	56255	HITS-CLIP	tarbase
hsa-mir-30c-5p	MIMAT0000244	STK35	140901	PAR-CLIP	tarbase
hsa-mir-30c-5p	MIMAT0000244	BMP2	650	PAR-CLIP	tarbase
hsa-mir-30c-5p	MIMAT0000244	MKKS	8195	HITS-CLIP	tarbase
hsa-mir-30c-5p	MIMAT0000244	TBC1D20	128637	HITS-CLIP	tarbase
hsa-mir-30c-5p	MIMAT0000244	AGO3	192669	HITS-CLIP	tarbase
hsa-mir-30c-5p	MIMAT0000244	MCF2L	23263	HITS-CLIP, PAR-CLIP	tarbase
hsa-mir-30c-5p	MIMAT0000244	PDCD2L	84306	PAR-CLIP	tarbase
hsa-mir-30c-5p	MIMAT0000244	OMG	4974	HITS-CLIP	tarbase
hsa-mir-30c-5p	MIMAT0000244	BCL11B	64919	PAR-CLIP	tarbase
hsa-mir-30c-5p	MIMAT0000244	HELB	92797	HITS-CLIP	tarbase
hsa-mir-30c-5p	MIMAT0000244	UBR4	23352	HITS-CLIP	tarbase
hsa-mir-30c-5p	MIMAT0000244	SYNGR3	9143	HITS-CLIP, PAR-CLIP	tarbase
hsa-mir-30c-5p	MIMAT0000244	FBXL16	146330	HITS-CLIP	tarbase
hsa-mir-30c-5p	MIMAT0000244	EMC4	51234	HITS-CLIP	tarbase
hsa-mir-30c-5p	MIMAT0000244	DOCK4	9732	HITS-CLIP	tarbase
hsa-mir-30c-5p	MIMAT0000244	MYO1B	4430	PAR-CLIP	tarbase
hsa-mir-30c-5p	MIMAT0000244	HERC2	8924	HITS-CLIP	tarbase
hsa-mir-30c-5p	MIMAT0000244	HERC2	8924	HITS-CLIP	tarbase
hsa-mir-30c-5p	MIMAT0000244	HERC2	8924	HITS-CLIP	tarbase
hsa-mir-30c-5p	MIMAT0000244	TMOD2	29767	HITS-CLIP	tarbase
hsa-mir-30c-5p	MIMAT0000244	VPS13C	54832	HITS-CLIP	tarbase
hsa-mir-30c-5p	MIMAT0000244	SPCS3	60559	HITS-CLIP	tarbase
hsa-mir-30c-5p	MIMAT0000244	PHF10	55274	HITS-CLIP	tarbase
hsa-mir-30c-5p	MIMAT0000244	LRCH2	57631	HITS-CLIP, PAR-CLIP	tarbase
hsa-mir-30c-5p	MIMAT0000244	TULP4	56995	PAR-CLIP, HITS-CLIP	tarbase
hsa-mir-30c-5p	MIMAT0000244	NDUFA10	4705	PAR-CLIP	tarbase
hsa-mir-30c-5p	MIMAT0000244	NDUFA10	4705	PAR-CLIP	tarbase
hsa-mir-30c-5p	MIMAT0000244	CAMSAP1	157922	HITS-CLIP, PAR-CLIP	tarbase
hsa-mir-30c-5p	MIMAT0000244	UBAC1	10422	HITS-CLIP	tarbase
hsa-mir-30c-5p	MIMAT0000244	ATXN10	25814	PAR-CLIP	tarbase
hsa-mir-30c-5p	MIMAT0000244	PRRG1	5638	HITS-CLIP	tarbase
hsa-mir-30c-5p	MIMAT0000244	PPIL4	85313	PAR-CLIP, HITS-CLIP	tarbase
hsa-mir-30c-5p	MIMAT0000244	SYNE1	23345	HITS-CLIP	tarbase
hsa-mir-30c-5p	MIMAT0000244	LATS1	9113	HITS-CLIP	tarbase
hsa-mir-30c-5p	MIMAT0000244	CHMP1A	5119	PAR-CLIP	tarbase
hsa-mir-30c-5p	MIMAT0000244	RLIM	51132	HITS-CLIP	tarbase
hsa-mir-30c-5p	MIMAT0000244	CAPN7	23473	HITS-CLIP	tarbase
hsa-mir-30c-5p	MIMAT0000244	SLC6A6	6533	PAR-CLIP	tarbase
hsa-mir-30c-5p	MIMAT0000244	KIF3A	11127	HITS-CLIP	tarbase
hsa-mir-30c-5p	MIMAT0000244	MGAT1	4245	HITS-CLIP	tarbase
hsa-mir-30c-5p	MIMAT0000244	GFPT2	9945	HITS-CLIP	tarbase
hsa-mir-30c-5p	MIMAT0000244	EXOC4	60412	PAR-CLIP, HITS-CLIP	tarbase
hsa-mir-30c-5p	MIMAT0000244	STARD3	10948	PAR-CLIP	tarbase
hsa-mir-30c-5p	MIMAT0000244	C19orf12	83636	PAR-CLIP	tarbase
hsa-mir-30c-5p	MIMAT0000244	LGALS3	3958	HITS-CLIP	tarbase
hsa-mir-30c-5p	MIMAT0000244	DNAJB1	3337	PAR-CLIP, HITS-CLIP	tarbase
hsa-mir-30c-5p	MIMAT0000244	PPARG	5468	qPCR	tarbase
hsa-mir-30c-5p	MIMAT0000244	NUP210	23225	CLEAR-CLIP	tarbase
hsa-mir-30c-5p	MIMAT0000244	EFR3A	23167	PAR-CLIP, HITS-CLIP	tarbase
hsa-mir-30c-5p	MIMAT0000244	IMMT	10989	HITS-CLIP	tarbase
hsa-mir-30c-5p	MIMAT0000244	RAN	5901	PAR-CLIP, HITS-CLIP	tarbase
hsa-mir-30c-5p	MIMAT0000244	PNISR	25957	PAR-CLIP, HITS-CLIP	tarbase
hsa-mir-30c-5p	MIMAT0000244	ANKRD17	26057	HITS-CLIP	tarbase
hsa-mir-30c-5p	MIMAT0000244	ZRANB2	9406	HITS-CLIP	tarbase
hsa-mir-30c-5p	MIMAT0000244	BTBD3	22903	HITS-CLIP	tarbase
hsa-mir-30c-5p	MIMAT0000244	PCNA	5111	PAR-CLIP	tarbase
hsa-mir-30c-5p	MIMAT0000244	SERINC3	10955	HITS-CLIP, PAR-CLIP	tarbase
hsa-mir-30c-5p	MIMAT0000244	AP3B1	8546	HITS-CLIP, PAR-CLIP	tarbase
hsa-mir-30c-5p	MIMAT0000244	POMP	51371	HITS-CLIP	tarbase
hsa-mir-30c-5p	MIMAT0000244	COG6	57511	HITS-CLIP	tarbase
hsa-mir-30c-5p	MIMAT0000244	ACTR3B	57180	HITS-CLIP	tarbase
hsa-mir-30c-5p	MIMAT0000244	ATP13A3	79572	PAR-CLIP	tarbase
hsa-mir-30c-5p	MIMAT0000244	KRAS	3845	HITS-CLIP	tarbase
hsa-mir-30c-5p	MIMAT0000244	MICAL2	9645	HITS-CLIP	tarbase
hsa-mir-30c-5p	MIMAT0000244	ZFC3H1	196441	HITS-CLIP	tarbase
hsa-mir-30c-5p	MIMAT0000244	MED6	10001	PAR-CLIP, HITS-CLIP	tarbase
hsa-mir-30c-5p	MIMAT0000244	CCNB1	891	PAR-CLIP	tarbase
hsa-mir-30c-5p	MIMAT0000244	CHL1	10752	HITS-CLIP	tarbase
hsa-mir-30c-5p	MIMAT0000244	TSPAN2	10100	HITS-CLIP	tarbase
hsa-mir-30c-5p	MIMAT0000244	VAV3	10451	HITS-CLIP	tarbase
hsa-mir-30c-5p	MIMAT0000244	PTGFRN	5738	HITS-CLIP, PAR-CLIP	tarbase
hsa-mir-30c-5p	MIMAT0000244	NOTCH2	4853	HITS-CLIP	tarbase
hsa-mir-30c-5p	MIMAT0000244	SPIRE1	56907	HITS-CLIP	tarbase
hsa-mir-30c-5p	MIMAT0000244	PPHLN1	51535	PAR-CLIP	tarbase
hsa-mir-30c-5p	MIMAT0000244	SLC38A2	54407	HITS-CLIP, PAR-CLIP	tarbase
hsa-mir-30c-5p	MIMAT0000244	YWHAQ	10971	HITS-CLIP	tarbase
hsa-mir-30c-5p	MIMAT0000244	LDHA	3939	HITS-CLIP	tarbase
hsa-mir-30c-5p	MIMAT0000244	LDHA	3939	HITS-CLIP	tarbase
hsa-mir-30c-5p	MIMAT0000244	IL6ST	3572	PAR-CLIP, HITS-CLIP	tarbase
hsa-mir-30c-5p	MIMAT0000244	FST	10468	HITS-CLIP	tarbase
hsa-mir-30c-5p	MIMAT0000244	NAV1	89796	HITS-CLIP	tarbase
hsa-mir-30c-5p	MIMAT0000244	RPS15A	6210	PAR-CLIP	tarbase
hsa-mir-30c-5p	MIMAT0000244	ACP2	53	HITS-CLIP	tarbase
hsa-mir-30c-5p	MIMAT0000244	PUM1	9698	PAR-CLIP	tarbase
hsa-mir-30c-5p	MIMAT0000244	ELP2	55250	HITS-CLIP	tarbase
hsa-mir-30c-5p	MIMAT0000244	DTNA	1837	CLEAR-CLIP	tarbase
hsa-mir-30c-5p	MIMAT0000244	FADS2	9415	HITS-CLIP	tarbase
hsa-mir-30c-5p	MIMAT0000244	TMED7	51014	PAR-CLIP, HITS-CLIP	tarbase
hsa-mir-30c-5p	MIMAT0000244	ADAM19	8728	PAR-CLIP	tarbase
hsa-mir-30c-5p	MIMAT0000244	TAOK3	51347	HITS-CLIP	tarbase
hsa-mir-30c-5p	MIMAT0000244	SYNCRIP	10492	PAR-CLIP	tarbase
hsa-mir-30c-5p	MIMAT0000244	MAP3K7	6885	HITS-CLIP	tarbase
hsa-mir-30c-5p	MIMAT0000244	CAPRIN1	4076	PAR-CLIP	tarbase
hsa-mir-30c-5p	MIMAT0000244	TESPA1	9840	CLEAR-CLIP	tarbase
hsa-mir-30c-5p	MIMAT0000244	HNRNPA1	3178	HITS-CLIP	tarbase
hsa-mir-30c-5p	MIMAT0000244	AHI1	54806	HITS-CLIP	tarbase
hsa-mir-30c-5p	MIMAT0000244	USP15	9958	PAR-CLIP, HITS-CLIP	tarbase
hsa-mir-30c-5p	MIMAT0000244	MDM2	4193	PAR-CLIP, HITS-CLIP	tarbase
hsa-mir-30c-5p	MIMAT0000244	KLHL36	79786	PAR-CLIP	tarbase
hsa-mir-30c-5p	MIMAT0000244	DYNC1LI2	1783	HITS-CLIP, PAR-CLIP	tarbase
hsa-mir-30c-5p	MIMAT0000244	STX6	10228	HITS-CLIP	tarbase
hsa-mir-30c-5p	MIMAT0000244	LAMC1	3915	HITS-CLIP	tarbase
hsa-mir-30c-5p	MIMAT0000244	REV1	51455	HITS-CLIP	tarbase
hsa-mir-30c-5p	MIMAT0000244	MFSD9	84804	HITS-CLIP	tarbase
hsa-mir-30c-5p	MIMAT0000244	USP44	84101	PAR-CLIP	tarbase
hsa-mir-30c-5p	MIMAT0000244	SCYL2	55681	HITS-CLIP	tarbase
hsa-mir-30c-5p	MIMAT0000244	PLXNC1	10154	HITS-CLIP	tarbase
hsa-mir-30c-5p	MIMAT0000244	SLC41A2	84102	HITS-CLIP	tarbase
hsa-mir-30c-5p	MIMAT0000244	VPS36	51028	PAR-CLIP	tarbase
hsa-mir-30c-5p	MIMAT0000244	ITM2B	9445	PAR-CLIP	tarbase
hsa-mir-30c-5p	MIMAT0000244	RSAD1	55316	HITS-CLIP	tarbase
hsa-mir-30c-5p	MIMAT0000244	SRSF1	6426	PAR-CLIP, HITS-CLIP	tarbase
hsa-mir-30c-5p	MIMAT0000244	SCN2A	6326	HITS-CLIP	tarbase
hsa-mir-30c-5p	MIMAT0000244	ERMN	57471	HITS-CLIP	tarbase
hsa-mir-30c-5p	MIMAT0000244	SKIL	6498	PAR-CLIP, HITS-CLIP	tarbase
hsa-mir-30c-5p	MIMAT0000244	RPS6KC1	26750	HITS-CLIP	tarbase
hsa-mir-30c-5p	MIMAT0000244	NIPSNAP3A	25934	HITS-CLIP	tarbase
hsa-mir-30c-5p	MIMAT0000244	TOR1B	27348	HITS-CLIP	tarbase
hsa-mir-30c-5p	MIMAT0000244	KLF4	9314	PAR-CLIP	tarbase
hsa-mir-30c-5p	MIMAT0000244	STXBP1	6812	HITS-CLIP	tarbase
hsa-mir-30c-5p	MIMAT0000244	NCBP1	4686	PAR-CLIP	tarbase
hsa-mir-30c-5p	MIMAT0000244	PDCL	5082	HITS-CLIP	tarbase
hsa-mir-30c-5p	MIMAT0000244	DSCC1	79075	PAR-CLIP	tarbase
hsa-mir-30c-5p	MIMAT0000244	PLAA	9373	HITS-CLIP	tarbase
hsa-mir-30c-5p	MIMAT0000244	DENND4C	55667	HITS-CLIP	tarbase
hsa-mir-30c-5p	MIMAT0000244	IRF4	3662	HITS-CLIP	tarbase
hsa-mir-30c-5p	MIMAT0000244	FOXF2	2295	PAR-CLIP	tarbase
hsa-mir-30c-5p	MIMAT0000244	TUBB2B	347733	PAR-CLIP	tarbase
hsa-mir-30c-5p	MIMAT0000244	RNF144B	255488	HITS-CLIP	tarbase
hsa-mir-30c-5p	MIMAT0000244	CPEB2	132864	HITS-CLIP	tarbase
hsa-mir-30c-5p	MIMAT0000244	CPEB2	132864	HITS-CLIP	tarbase
hsa-mir-30c-5p	MIMAT0000244	FCHSD2	9873	PAR-CLIP	tarbase
hsa-mir-30c-5p	MIMAT0000244	SLCO5A1	81796	PAR-CLIP	tarbase
hsa-mir-30c-5p	MIMAT0000244	SDCBP	6386	PAR-CLIP	tarbase
hsa-mir-30c-5p	MIMAT0000244	CTDSPL2	51496	HITS-CLIP	tarbase
hsa-mir-30c-5p	MIMAT0000244	RPLP1	6176	HITS-CLIP	tarbase
hsa-mir-30c-5p	MIMAT0000244	RSL24D1	51187	PAR-CLIP	tarbase
hsa-mir-30c-5p	MIMAT0000244	TTLL7	79739	HITS-CLIP	tarbase
hsa-mir-30c-5p	MIMAT0000244	FNBP1L	54874	PAR-CLIP	tarbase
hsa-mir-30c-5p	MIMAT0000244	SLC44A5	204962	HITS-CLIP	tarbase
hsa-mir-30c-5p	MIMAT0000244	PPM1B	5495	HITS-CLIP	tarbase
hsa-mir-30c-5p	MIMAT0000244	RAB1A	5861	PAR-CLIP	tarbase
hsa-mir-30c-5p	MIMAT0000244	ACTR1A	10121	HITS-CLIP	tarbase
hsa-mir-30c-5p	MIMAT0000244	ATAD1	84896	PAR-CLIP	tarbase
hsa-mir-30c-5p	MIMAT0000244	ATAD1	84896	PAR-CLIP	tarbase
hsa-mir-30c-5p	MIMAT0000244	DNAJC13	23317	HITS-CLIP	tarbase
hsa-mir-30c-5p	MIMAT0000244	ANXA7	310	PAR-CLIP	tarbase
hsa-mir-30c-5p	MIMAT0000244	ASNSD1	54529	HITS-CLIP	tarbase
hsa-mir-30c-5p	MIMAT0000244	PPIG	9360	HITS-CLIP	tarbase
hsa-mir-30c-5p	MIMAT0000244	ITGAV	3685	PAR-CLIP, HITS-CLIP	tarbase
hsa-mir-30c-5p	MIMAT0000244	SECISBP2L	9728	PAR-CLIP	tarbase
hsa-mir-30c-5p	MIMAT0000244	FAM13A	10144	HITS-CLIP	tarbase
hsa-mir-30c-5p	MIMAT0000244	SEC31A	22872	HITS-CLIP, PAR-CLIP	tarbase
hsa-mir-30c-5p	MIMAT0000244	BMP2K	55589	PAR-CLIP	tarbase
hsa-mir-30c-5p	MIMAT0000244	G3BP2	9908	PAR-CLIP, HITS-CLIP	tarbase
hsa-mir-30c-5p	MIMAT0000244	PPP3CA	5530	PAR-CLIP	tarbase
hsa-mir-30c-5p	MIMAT0000244	GUCD1	83606	HITS-CLIP	tarbase
hsa-mir-30c-5p	MIMAT0000244	CPNE8	144402	HITS-CLIP	tarbase
hsa-mir-30c-5p	MIMAT0000244	ALG10	84920	PAR-CLIP	tarbase
hsa-mir-30c-5p	MIMAT0000244	ETNK1	55500	HITS-CLIP	tarbase
hsa-mir-30c-5p	MIMAT0000244	PPFIA2	8499	HITS-CLIP	tarbase
hsa-mir-30c-5p	MIMAT0000244	BRCA2	675	PAR-CLIP	tarbase
hsa-mir-30c-5p	MIMAT0000244	CSAD	51380	HITS-CLIP	tarbase
hsa-mir-30c-5p	MIMAT0000244	ANKRD52	283373	HITS-CLIP	tarbase
hsa-mir-30c-5p	MIMAT0000244	SBNO1	55206	PAR-CLIP	tarbase
hsa-mir-30c-5p	MIMAT0000244	DENR	8562	HITS-CLIP	tarbase
hsa-mir-30c-5p	MIMAT0000244	RBM26	64062	PAR-CLIP, HITS-CLIP	tarbase
hsa-mir-30c-5p	MIMAT0000244	MBNL2	10150	PAR-CLIP, HITS-CLIP	tarbase
hsa-mir-30c-5p	MIMAT0000244	NOVA1	4857	HITS-CLIP	tarbase
hsa-mir-30c-5p	MIMAT0000244	FRMD6	122786	HITS-CLIP	tarbase
hsa-mir-30c-5p	MIMAT0000244	SYT16	83851	HITS-CLIP	tarbase
hsa-mir-30c-5p	MIMAT0000244	RAB15	376267	PAR-CLIP	tarbase
hsa-mir-30c-5p	MIMAT0000244	NIPA2	81614	PAR-CLIP	tarbase
hsa-mir-30c-5p	MIMAT0000244	SLC12A6	9990	PAR-CLIP	tarbase
hsa-mir-30c-5p	MIMAT0000244	GCNT3	9245	PAR-CLIP	tarbase
hsa-mir-30c-5p	MIMAT0000244	SRP14	6727	CLEAR-CLIP	tarbase
hsa-mir-30c-5p	MIMAT0000244	TSPAN3	10099	HITS-CLIP	tarbase
hsa-mir-30c-5p	MIMAT0000244	IGF1R	3480	HITS-CLIP	tarbase
hsa-mir-30c-5p	MIMAT0000244	ARRDC4	91947	HITS-CLIP	tarbase
hsa-mir-30c-5p	MIMAT0000244	USP3	9960	HITS-CLIP	tarbase
hsa-mir-30c-5p	MIMAT0000244	ZFHX3	463	PAR-CLIP	tarbase
hsa-mir-30c-5p	MIMAT0000244	CDH13	1012	HITS-CLIP	tarbase
hsa-mir-30c-5p	MIMAT0000244	ZCCHC14	23174	HITS-CLIP, PAR-CLIP	tarbase
hsa-mir-30c-5p	MIMAT0000244	ZSCAN32	54925	PAR-CLIP	tarbase
hsa-mir-30c-5p	MIMAT0000244	DEF8	54849	PAR-CLIP	tarbase
hsa-mir-30c-5p	MIMAT0000244	NCOR1	9611	HITS-CLIP	tarbase
hsa-mir-30c-5p	MIMAT0000244	GID4	79018	PAR-CLIP	tarbase
hsa-mir-30c-5p	MIMAT0000244	RANBP10	57610	PAR-CLIP	tarbase
hsa-mir-30c-5p	MIMAT0000244	PRPSAP2	5636	PAR-CLIP	tarbase
hsa-mir-30c-5p	MIMAT0000244	TOB1	10140	HITS-CLIP	tarbase
hsa-mir-30c-5p	MIMAT0000244	NPEPPS	9520	HITS-CLIP	tarbase
hsa-mir-30c-5p	MIMAT0000244	G6PC3	92579	PAR-CLIP	tarbase
hsa-mir-30c-5p	MIMAT0000244	CLTC	1213	HITS-CLIP	tarbase
hsa-mir-30c-5p	MIMAT0000244	SLC39A6	25800	HITS-CLIP	tarbase
hsa-mir-30c-5p	MIMAT0000244	RPRD1A	55197	HITS-CLIP	tarbase
hsa-mir-30c-5p	MIMAT0000244	OSBPL1A	114876	PAR-CLIP, HITS-CLIP	tarbase
hsa-mir-30c-5p	MIMAT0000244	GATA6	2627	PAR-CLIP	tarbase
hsa-mir-30c-5p	MIMAT0000244	EIF4A3	9775	PAR-CLIP	tarbase
hsa-mir-30c-5p	MIMAT0000244	FOXK2	3607	PAR-CLIP	tarbase
hsa-mir-30c-5p	MIMAT0000244	CBX8	57332	HITS-CLIP	tarbase
hsa-mir-30c-5p	MIMAT0000244	RNF157	114804	HITS-CLIP	tarbase
hsa-mir-30c-5p	MIMAT0000244	ZCCHC2	54877	HITS-CLIP, PAR-CLIP	tarbase
hsa-mir-30c-5p	MIMAT0000244	PMAIP1	5366	PAR-CLIP	tarbase
hsa-mir-30c-5p	MIMAT0000244	BRD4	23476	PAR-CLIP, HITS-CLIP	tarbase
hsa-mir-30c-5p	MIMAT0000244	APP	351	HITS-CLIP, PAR-CLIP	tarbase
hsa-mir-30c-5p	MIMAT0000244	ZNF614	80110	HITS-CLIP	tarbase
hsa-mir-30c-5p	MIMAT0000244	BCL10	8915	PAR-CLIP	tarbase
hsa-mir-30c-5p	MIMAT0000244	RGL1	23179	HITS-CLIP	tarbase
hsa-mir-30c-5p	MIMAT0000244	ANP32E	81611	PAR-CLIP	tarbase
hsa-mir-30c-5p	MIMAT0000244	SNAPIN	23557	PAR-CLIP	tarbase
hsa-mir-30c-5p	MIMAT0000244	GALNT2	2590	HITS-CLIP	tarbase
hsa-mir-30c-5p	MIMAT0000244	DEGS1	8560	HITS-CLIP	tarbase
hsa-mir-30c-5p	MIMAT0000244	ITPKB	3707	HITS-CLIP	tarbase
hsa-mir-30c-5p	MIMAT0000244	PARP1	142	PAR-CLIP	tarbase
hsa-mir-30c-5p	MIMAT0000244	LBR	3930	HITS-CLIP	tarbase
hsa-mir-30c-5p	MIMAT0000244	RHOB	388	HITS-CLIP, PAR-CLIP	tarbase
hsa-mir-30c-5p	MIMAT0000244	ASXL2	55252	PAR-CLIP	tarbase
hsa-mir-30c-5p	MIMAT0000244	TPRKB	51002	PAR-CLIP	tarbase
hsa-mir-30c-5p	MIMAT0000244	SLC20A1	6574	PAR-CLIP, HITS-CLIP	tarbase
hsa-mir-30c-5p	MIMAT0000244	AFF3	3899	HITS-CLIP	tarbase
hsa-mir-30c-5p	MIMAT0000244	SPOPL	339745	HITS-CLIP	tarbase
hsa-mir-30c-5p	MIMAT0000244	SCN1A	6323	HITS-CLIP	tarbase
hsa-mir-30c-5p	MIMAT0000244	DLX1	1745	PAR-CLIP	tarbase
hsa-mir-30c-5p	MIMAT0000244	UBR3	130507	HITS-CLIP	tarbase
hsa-mir-30c-5p	MIMAT0000244	ABCA12	26154	PAR-CLIP	tarbase
hsa-mir-30c-5p	MIMAT0000244	CTDSP1	58190	Chimeric fragments	tarbase
hsa-mir-30c-5p	MIMAT0000244	UBA3	9039	PAR-CLIP	tarbase
hsa-mir-30c-5p	MIMAT0000244	ARL6IP5	10550	HITS-CLIP	tarbase
hsa-mir-30c-5p	MIMAT0000244	TMF1	7110	HITS-CLIP	tarbase
hsa-mir-30c-5p	MIMAT0000244	NXPE3	91775	HITS-CLIP	tarbase
hsa-mir-30c-5p	MIMAT0000244	PHLDB2	90102	HITS-CLIP	tarbase
hsa-mir-30c-5p	MIMAT0000244	ABHD10	55347	PAR-CLIP, HITS-CLIP	tarbase
hsa-mir-30c-5p	MIMAT0000244	NCEH1	57552	PAR-CLIP, HITS-CLIP	tarbase
hsa-mir-30c-5p	MIMAT0000244	LYAR	55646	PAR-CLIP	tarbase
hsa-mir-30c-5p	MIMAT0000244	KLHL8	57563	PAR-CLIP	tarbase
hsa-mir-30c-5p	MIMAT0000244	ANK2	287	HITS-CLIP	tarbase
hsa-mir-30c-5p	MIMAT0000244	TIFA	92610	PAR-CLIP	tarbase
hsa-mir-30c-5p	MIMAT0000244	CCNA2	890	PAR-CLIP	tarbase
hsa-mir-30c-5p	MIMAT0000244	SETD7	80854	HITS-CLIP	tarbase
hsa-mir-30c-5p	MIMAT0000244	CBR4	84869	HITS-CLIP	tarbase
hsa-mir-30c-5p	MIMAT0000244	PIK3R1	5295	HITS-CLIP	tarbase
hsa-mir-30c-5p	MIMAT0000244	SSBP2	23635	HITS-CLIP	tarbase
hsa-mir-30c-5p	MIMAT0000244	PPIP5K2	23262	HITS-CLIP	tarbase
hsa-mir-30c-5p	MIMAT0000244	BDP1	55814	PAR-CLIP	tarbase
hsa-mir-30c-5p	MIMAT0000244	BDP1	55814	PAR-CLIP	tarbase
hsa-mir-30c-5p	MIMAT0000244	BDP1	55814	PAR-CLIP	tarbase
hsa-mir-30c-5p	MIMAT0000244	FEM1C	56929	PAR-CLIP	tarbase
hsa-mir-30c-5p	MIMAT0000244	ATG12	9140	PAR-CLIP, HITS-CLIP	tarbase
hsa-mir-30c-5p	MIMAT0000244	YIPF5	81555	PAR-CLIP	tarbase
hsa-mir-30c-5p	MIMAT0000244	G3BP1	10146	PAR-CLIP, HITS-CLIP	tarbase
hsa-mir-30c-5p	MIMAT0000244	HIGD2A	192286	HITS-CLIP	tarbase
hsa-mir-30c-5p	MIMAT0000244	RNF44	22838	PAR-CLIP	tarbase
hsa-mir-30c-5p	MIMAT0000244	PPP1R18	170954	PAR-CLIP	tarbase
hsa-mir-30c-5p	MIMAT0000244	PPP1R18	170954	PAR-CLIP	tarbase
hsa-mir-30c-5p	MIMAT0000244	PPP1R18	170954	PAR-CLIP	tarbase
hsa-mir-30c-5p	MIMAT0000244	PPP1R18	170954	PAR-CLIP	tarbase
hsa-mir-30c-5p	MIMAT0000244	PPP1R18	170954	PAR-CLIP	tarbase
hsa-mir-30c-5p	MIMAT0000244	PPP1R18	170954	PAR-CLIP	tarbase
hsa-mir-30c-5p	MIMAT0000244	PPP1R18	170954	PAR-CLIP	tarbase
hsa-mir-30c-5p	MIMAT0000244	PPP1R18	170954	PAR-CLIP	tarbase
hsa-mir-30c-5p	MIMAT0000244	PHIP	55023	HITS-CLIP	tarbase
hsa-mir-30c-5p	MIMAT0000244	RNF217	154214	HITS-CLIP	tarbase
hsa-mir-30c-5p	MIMAT0000244	DYNLT1	6993	HITS-CLIP	tarbase
hsa-mir-30c-5p	MIMAT0000244	TIAM2	26230	HITS-CLIP	tarbase
hsa-mir-30c-5p	MIMAT0000244	TMEM181	57583	PAR-CLIP, HITS-CLIP	tarbase
hsa-mir-30c-5p	MIMAT0000244	VIP	7432	HITS-CLIP	tarbase
hsa-mir-30c-5p	MIMAT0000244	ZNF92	168374	PAR-CLIP	tarbase
hsa-mir-30c-5p	MIMAT0000244	TMEM209	84928	PAR-CLIP	tarbase
hsa-mir-30c-5p	MIMAT0000244	TLK2	11011	PAR-CLIP	tarbase
hsa-mir-30c-5p	MIMAT0000244	TAF1	6872	HITS-CLIP	tarbase
hsa-mir-30c-5p	MIMAT0000244	ZNF711	7552	HITS-CLIP	tarbase
hsa-mir-30c-5p	MIMAT0000244	ST18	9705	HITS-CLIP	tarbase
hsa-mir-30c-5p	MIMAT0000244	TACC1	6867	HITS-CLIP	tarbase
hsa-mir-30c-5p	MIMAT0000244	SYBU	55638	HITS-CLIP	tarbase
hsa-mir-30c-5p	MIMAT0000244	AK3	50808	PAR-CLIP, HITS-CLIP	tarbase
hsa-mir-30c-5p	MIMAT0000244	NFIB	4781	HITS-CLIP, PAR-CLIP	tarbase
hsa-mir-30c-5p	MIMAT0000244	SIGMAR1	10280	HITS-CLIP	tarbase
hsa-mir-30c-5p	MIMAT0000244	ZNF462	58499	HITS-CLIP	tarbase
hsa-mir-30c-5p	MIMAT0000244	NR6A1	2649	PAR-CLIP	tarbase
hsa-mir-30c-5p	MIMAT0000244	POLE3	54107	HITS-CLIP	tarbase
hsa-mir-30c-5p	MIMAT0000244	SURF4	6836	HITS-CLIP	tarbase
hsa-mir-30c-5p	MIMAT0000244	SURF4	6836	HITS-CLIP	tarbase
hsa-mir-30c-5p	MIMAT0000244	FAM13C	220965	HITS-CLIP	tarbase
hsa-mir-30c-5p	MIMAT0000244	NRBF2	29982	PAR-CLIP	tarbase
hsa-mir-30c-5p	MIMAT0000244	CNNM2	54805	PAR-CLIP	tarbase
hsa-mir-30c-5p	MIMAT0000244	BTBD10	84280	HITS-CLIP	tarbase
hsa-mir-30c-5p	MIMAT0000244	HSD17B12	51144	HITS-CLIP	tarbase
hsa-mir-30c-5p	MIMAT0000244	DGKZ	8525	HITS-CLIP	tarbase
hsa-mir-30c-5p	MIMAT0000244	SSRP1	6749	HITS-CLIP	tarbase
hsa-mir-30c-5p	MIMAT0000244	SESN3	143686	HITS-CLIP	tarbase
hsa-mir-30c-5p	MIMAT0000244	ZC3H12C	85463	PAR-CLIP	tarbase
hsa-mir-30c-5p	MIMAT0000244	NCAM1	4684	HITS-CLIP	tarbase
hsa-mir-30c-5p	MIMAT0000244	AASDHPPT	60496	HITS-CLIP	tarbase
hsa-mir-30c-5p	MIMAT0000244	FADS1	3992	PAR-CLIP	tarbase
hsa-mir-30c-5p	MIMAT0000244	SIDT2	51092	HITS-CLIP	tarbase
hsa-mir-30c-5p	MIMAT0000244	LSM14B	149986	HITS-CLIP, PAR-CLIP	tarbase
hsa-mir-30c-5p	MIMAT0000244	CNKSR2	22866	HITS-CLIP	tarbase
hsa-mir-30c-5p	MIMAT0000244	ARID5B	84159	HITS-CLIP, PAR-CLIP	tarbase
hsa-mir-30c-5p	MIMAT0000244	SAP18	10284	PAR-CLIP	tarbase
hsa-mir-30c-5p	MIMAT0000244	FAM124A	220108	PAR-CLIP	tarbase
hsa-mir-30c-5p	MIMAT0000244	ADRA2A	150	HITS-CLIP	tarbase
hsa-mir-30c-5p	MIMAT0000244	VEGFC	7424	HITS-CLIP	tarbase
hsa-mir-30c-5p	MIMAT0000244	CD226	10666	PAR-CLIP	tarbase
hsa-mir-30c-5p	MIMAT0000244	MTMR12	54545	PAR-CLIP	tarbase
hsa-mir-30c-5p	MIMAT0000244	CCT5	22948	HITS-CLIP	tarbase
hsa-mir-30c-5p	MIMAT0000244	PIP4K2A	5305	PAR-CLIP, HITS-CLIP	tarbase
hsa-mir-30c-5p	MIMAT0000244	SLC7A11	23657	HITS-CLIP	tarbase
hsa-mir-30c-5p	MIMAT0000244	PLBD2	196463	HITS-CLIP	tarbase
hsa-mir-30c-5p	MIMAT0000244	DLG5	9231	HITS-CLIP	tarbase
hsa-mir-30c-5p	MIMAT0000244	DLG5	9231	HITS-CLIP	tarbase
hsa-mir-30c-5p	MIMAT0000244	SLC2A13	114134	HITS-CLIP	tarbase
hsa-mir-30c-5p	MIMAT0000244	MAGI1	9223	HITS-CLIP	tarbase
hsa-mir-30c-5p	MIMAT0000244	MAGI1	9223	HITS-CLIP	tarbase
hsa-mir-30c-5p	MIMAT0000244	CSNK1G3	1456	PAR-CLIP	tarbase
hsa-mir-30c-5p	MIMAT0000244	AKAP6	9472	HITS-CLIP	tarbase
hsa-mir-30c-5p	MIMAT0000244	NPAS3	64067	HITS-CLIP	tarbase
hsa-mir-30c-5p	MIMAT0000244	FAM160B1	57700	PAR-CLIP, HITS-CLIP	tarbase
hsa-mir-30c-5p	MIMAT0000244	ZNF827	152485	HITS-CLIP	tarbase
hsa-mir-30c-5p	MIMAT0000244	MFSD6	54842	HITS-CLIP	tarbase
hsa-mir-30c-5p	MIMAT0000244	ASAP2	8853	HITS-CLIP	tarbase
hsa-mir-30c-5p	MIMAT0000244	ACSL1	2180	HITS-CLIP	tarbase
hsa-mir-30c-5p	MIMAT0000244	BICD1	636	HITS-CLIP	tarbase
hsa-mir-30c-5p	MIMAT0000244	DST	667	HITS-CLIP	tarbase
hsa-mir-30c-5p	MIMAT0000244	FAM168B	130074	HITS-CLIP	tarbase
hsa-mir-30c-5p	MIMAT0000244	UHMK1	127933	HITS-CLIP	tarbase
hsa-mir-30c-5p	MIMAT0000244	SPOCK1	6695	HITS-CLIP	tarbase
hsa-mir-30c-5p	MIMAT0000244	JMY	133746	PAR-CLIP	tarbase
hsa-mir-30c-5p	MIMAT0000244	SUV39H2	79723	PAR-CLIP	tarbase
hsa-mir-30c-5p	MIMAT0000244	CAMK4	814	HITS-CLIP	tarbase
hsa-mir-30c-5p	MIMAT0000244	ZFP36L2	678	PAR-CLIP, HITS-CLIP	tarbase
hsa-mir-30c-5p	MIMAT0000244	MBNL1	4154	PAR-CLIP	tarbase
hsa-mir-30c-5p	MIMAT0000244	GJA1	2697	HITS-CLIP	tarbase
hsa-mir-30c-5p	MIMAT0000244	SAR1B	51128	HITS-CLIP	tarbase
hsa-mir-30c-5p	MIMAT0000244	PANK1	53354	HITS-CLIP	tarbase
hsa-mir-30c-5p	MIMAT0000244	PTPRK	5796	HITS-CLIP	tarbase
hsa-mir-30c-5p	MIMAT0000244	PTPRK	5796	HITS-CLIP	tarbase
hsa-mir-30c-5p	MIMAT0000244	GGPS1	9453	HITS-CLIP	tarbase
hsa-mir-30c-5p	MIMAT0000244	RAB3C	115827	HITS-CLIP	tarbase
hsa-mir-30c-5p	MIMAT0000244	PLOD2	5352	HITS-CLIP	tarbase
hsa-mir-30c-5p	MIMAT0000244	SMARCA5	8467	HITS-CLIP	tarbase
hsa-mir-30c-5p	MIMAT0000244	RANBP2	5903	HITS-CLIP	tarbase
hsa-mir-30c-5p	MIMAT0000244	TMEM87B	84910	HITS-CLIP	tarbase
hsa-mir-30c-5p	MIMAT0000244	FAM49B	51571	HITS-CLIP	tarbase
hsa-mir-30c-5p	MIMAT0000244	UBP1	7342	HITS-CLIP	tarbase
hsa-mir-30c-5p	MIMAT0000244	RMND5A	64795	HITS-CLIP	tarbase
hsa-mir-30c-5p	MIMAT0000244	CMIP	80790	PAR-CLIP	tarbase
hsa-mir-30c-5p	MIMAT0000244	TRIP12	9320	HITS-CLIP	tarbase
hsa-mir-30c-5p	MIMAT0000244	HS2ST1	9653	CLEAR-CLIP	tarbase
hsa-mir-30c-5p	MIMAT0000244	MSI2	124540	PAR-CLIP	tarbase
hsa-mir-30c-5p	MIMAT0000244	NUS1	116150	HITS-CLIP	tarbase
hsa-mir-30c-5p	MIMAT0000244	SEMA3D	223117	PAR-CLIP	tarbase
hsa-mir-30c-5p	MIMAT0000244	TBRG1	84897	PAR-CLIP	tarbase
hsa-mir-30c-5p	MIMAT0000244	LONRF1	91694	HITS-CLIP	tarbase
hsa-mir-30c-5p	MIMAT0000244	LONRF1	91694	HITS-CLIP	tarbase
hsa-mir-30c-5p	MIMAT0000244	C21orf91	54149	PAR-CLIP	tarbase
hsa-mir-30c-5p	MIMAT0000244	ADAMTS1	9510	HITS-CLIP	tarbase
hsa-mir-30c-5p	MIMAT0000244	PLCL2	23228	PAR-CLIP	tarbase
hsa-mir-30c-5p	MIMAT0000244	PLCL2	23228	PAR-CLIP	tarbase
hsa-mir-30c-5p	MIMAT0000244	PIEZO2	63895	PAR-CLIP	tarbase
hsa-mir-30c-5p	MIMAT0000244	OTUD6B	51633	PAR-CLIP, HITS-CLIP	tarbase
hsa-mir-30c-5p	MIMAT0000244	HSPA13	6782	HITS-CLIP	tarbase
hsa-mir-30c-5p	MIMAT0000244	C16orf87	388272	PAR-CLIP	tarbase
hsa-mir-30c-5p	MIMAT0000244	FAM126B	285172	PAR-CLIP, HITS-CLIP	tarbase
hsa-mir-30c-5p	MIMAT0000244	ELMO1	9844	HITS-CLIP	tarbase
hsa-mir-30c-5p	MIMAT0000244	SLC24A2	25769	HITS-CLIP	tarbase
hsa-mir-30c-5p	MIMAT0000244	RASA2	5922	HITS-CLIP	tarbase
hsa-mir-30c-5p	MIMAT0000244	MICU3	286097	HITS-CLIP	tarbase
hsa-mir-30c-5p	MIMAT0000244	PSD3	23362	HITS-CLIP	tarbase
hsa-mir-30c-5p	MIMAT0000244	MCU	90550	HITS-CLIP	tarbase
hsa-mir-30c-5p	MIMAT0000244	ELMSAN1	91748	HITS-CLIP	tarbase
hsa-mir-30c-5p	MIMAT0000244	GNAQ	2776	HITS-CLIP	tarbase
hsa-mir-30c-5p	MIMAT0000244	DPY19L4	286148	PAR-CLIP	tarbase
hsa-mir-30c-5p	MIMAT0000244	CCT8	10694	HITS-CLIP	tarbase
hsa-mir-30c-5p	MIMAT0000244	SAMD8	142891	PAR-CLIP	tarbase
hsa-mir-30c-5p	MIMAT0000244	RAB11FIP1	80223	HITS-CLIP	tarbase
hsa-mir-30c-5p	MIMAT0000244	UTP14A	10813	HITS-CLIP	tarbase
hsa-mir-30c-5p	MIMAT0000244	TATDN2	9797	PAR-CLIP, CLEAR-CLIP	tarbase
hsa-mir-30c-5p	MIMAT0000244	SMG1	23049	HITS-CLIP	tarbase
hsa-mir-30c-5p	MIMAT0000244	SYN2	6854	HITS-CLIP	tarbase
hsa-mir-30c-5p	MIMAT0000244	CPT2	1376	PAR-CLIP	tarbase
hsa-mir-30c-5p	MIMAT0000244	LRP8	7804	HITS-CLIP	tarbase
hsa-mir-30c-5p	MIMAT0000244	CLDN12	9069	PAR-CLIP	tarbase
hsa-mir-30c-5p	MIMAT0000244	AASDH	132949	HITS-CLIP	tarbase
hsa-mir-30c-5p	MIMAT0000244	FAM81A	145773	HITS-CLIP	tarbase
hsa-mir-30c-5p	MIMAT0000244	APPL1	26060	PAR-CLIP	tarbase
hsa-mir-30c-5p	MIMAT0000244	C2CD2	25966	PAR-CLIP	tarbase
hsa-mir-30c-5p	MIMAT0000244	UBN2	254048	PAR-CLIP, HITS-CLIP	tarbase
hsa-mir-30c-5p	MIMAT0000244	RER1	11079	HITS-CLIP	tarbase
hsa-mir-30c-5p	MIMAT0000244	SKI	6497	HITS-CLIP	tarbase
hsa-mir-30c-5p	MIMAT0000244	LDLRAP1	26119	HITS-CLIP	tarbase
hsa-mir-30c-5p	MIMAT0000244	AGAP1	116987	HITS-CLIP	tarbase
hsa-mir-30c-5p	MIMAT0000244	CNNM4	26504	HITS-CLIP	tarbase
hsa-mir-30c-5p	MIMAT0000244	CUL4B	8450	HITS-CLIP	tarbase
hsa-mir-30c-5p	MIMAT0000244	AUTS2	26053	HITS-CLIP, PAR-CLIP	tarbase
hsa-mir-30c-5p	MIMAT0000244	PPP1R9A	55607	HITS-CLIP	tarbase
hsa-mir-30c-5p	MIMAT0000244	ELK4	2005	HITS-CLIP	tarbase
hsa-mir-30c-5p	MIMAT0000244	RAPGEF6	51735	PAR-CLIP	tarbase
hsa-mir-30c-5p	MIMAT0000244	SYNJ1	8867	HITS-CLIP	tarbase
hsa-mir-30c-5p	MIMAT0000244	IFNGR2	3460	PAR-CLIP, HITS-CLIP	tarbase
hsa-mir-30c-5p	MIMAT0000244	IFNGR2	3460	PAR-CLIP, HITS-CLIP	tarbase
hsa-mir-30c-5p	MIMAT0000244	SON	6651	HITS-CLIP	tarbase
hsa-mir-30c-5p	MIMAT0000244	MORC3	23515	HITS-CLIP	tarbase
hsa-mir-30c-5p	MIMAT0000244	ADPGK	83440	PAR-CLIP	tarbase
hsa-mir-30c-5p	MIMAT0000244	CELF3	11189	HITS-CLIP	tarbase
hsa-mir-30c-5p	MIMAT0000244	NAE1	8883	PAR-CLIP	tarbase
hsa-mir-30c-5p	MIMAT0000244	EFCAB14	9813	HITS-CLIP	tarbase
hsa-mir-30c-5p	MIMAT0000244	CCDC28B	79140	PAR-CLIP	tarbase
hsa-mir-30c-5p	MIMAT0000244	UBE2J2	118424	PAR-CLIP	tarbase
hsa-mir-30c-5p	MIMAT0000244	VMA21	203547	PAR-CLIP	tarbase
hsa-mir-30c-5p	MIMAT0000244	KALRN	8997	HITS-CLIP	tarbase
hsa-mir-30c-5p	MIMAT0000244	RRP1B	23076	PAR-CLIP	tarbase
hsa-mir-30c-5p	MIMAT0000244	TRAPPC10	7109	PAR-CLIP	tarbase
hsa-mir-30c-5p	MIMAT0000244	LSS	4047	HITS-CLIP	tarbase
hsa-mir-30c-5p	MIMAT0000244	LSS	4047	HITS-CLIP	tarbase
hsa-mir-30c-5p	MIMAT0000244	ZNF761	388561	HITS-CLIP	tarbase
hsa-mir-30c-5p	MIMAT0000244	ZNF761	388561	HITS-CLIP	tarbase
hsa-mir-30c-5p	MIMAT0000244	ZDHHC12	84885	PAR-CLIP	tarbase
hsa-mir-30c-5p	MIMAT0000244	MAML1	9794	PAR-CLIP	tarbase
hsa-mir-30c-5p	MIMAT0000244	MAML1	9794	PAR-CLIP	tarbase
hsa-mir-30c-5p	MIMAT0000244	LARP4	113251	PAR-CLIP	tarbase
hsa-mir-30c-5p	MIMAT0000244	ADCY9	115	HITS-CLIP	tarbase
hsa-mir-30c-5p	MIMAT0000244	SYVN1	84447	PAR-CLIP	tarbase
hsa-mir-30c-5p	MIMAT0000244	ZYG11B	79699	HITS-CLIP	tarbase
hsa-mir-30c-5p	MIMAT0000244	KLHL21	9903	PAR-CLIP	tarbase
hsa-mir-30c-5p	MIMAT0000244	CAMK2N1	55450	HITS-CLIP	tarbase
hsa-mir-30c-5p	MIMAT0000244	NFIA	4774	HITS-CLIP	tarbase
hsa-mir-30c-5p	MIMAT0000244	MYSM1	114803	HITS-CLIP	tarbase
hsa-mir-30c-5p	MIMAT0000244	TM2D1	83941	PAR-CLIP	tarbase
hsa-mir-30c-5p	MIMAT0000244	DNAJB4	11080	HITS-CLIP	tarbase
hsa-mir-30c-5p	MIMAT0000244	TYW3	127253	HITS-CLIP	tarbase
hsa-mir-30c-5p	MIMAT0000244	EXTL2	2135	PAR-CLIP, HITS-CLIP	tarbase
hsa-mir-30c-5p	MIMAT0000244	ZNF281	23528	PAR-CLIP	tarbase
hsa-mir-30c-5p	MIMAT0000244	ARPC5	10092	PAR-CLIP	tarbase
hsa-mir-30c-5p	MIMAT0000244	FLVCR1	28982	HITS-CLIP	tarbase
hsa-mir-30c-5p	MIMAT0000244	BROX	148362	PAR-CLIP	tarbase
hsa-mir-30c-5p	MIMAT0000244	WDR26	80232	PAR-CLIP, HITS-CLIP	tarbase
hsa-mir-30c-5p	MIMAT0000244	DISC1	27185	HITS-CLIP	tarbase
hsa-mir-30c-5p	MIMAT0000244	TYW5	129450	PAR-CLIP	tarbase
hsa-mir-30c-5p	MIMAT0000244	NEUROD1	4760	HITS-CLIP	tarbase
hsa-mir-30c-5p	MIMAT0000244	FRZB	2487	PAR-CLIP, HITS-CLIP	tarbase
hsa-mir-30c-5p	MIMAT0000244	NUP35	129401	PAR-CLIP	tarbase
hsa-mir-30c-5p	MIMAT0000244	SGCB	6443	HITS-CLIP	tarbase
hsa-mir-30c-5p	MIMAT0000244	SMARCAD1	56916	PAR-CLIP	tarbase
hsa-mir-30c-5p	MIMAT0000244	RPRD2	23248	PAR-CLIP	tarbase
hsa-mir-30c-5p	MIMAT0000244	ERCC3	2071	HITS-CLIP	tarbase
hsa-mir-30c-5p	MIMAT0000244	GABRB1	2560	HITS-CLIP	tarbase
hsa-mir-30c-5p	MIMAT0000244	PAQR3	152559	HITS-CLIP	tarbase
hsa-mir-30c-5p	MIMAT0000244	ANTXR2	118429	HITS-CLIP	tarbase
hsa-mir-30c-5p	MIMAT0000244	GPR155	151556	HITS-CLIP	tarbase
hsa-mir-30c-5p	MIMAT0000244	HIPK1	204851	HITS-CLIP	tarbase
hsa-mir-30c-5p	MIMAT0000244	LRRC58	116064	PAR-CLIP	tarbase
hsa-mir-30c-5p	MIMAT0000244	IGFBP7	3490	HITS-CLIP	tarbase
hsa-mir-30c-5p	MIMAT0000244	TGFBR2	7048	HITS-CLIP	tarbase
hsa-mir-30c-5p	MIMAT0000244	STT3B	201595	HITS-CLIP	tarbase
hsa-mir-30c-5p	MIMAT0000244	CLASP2	23122	HITS-CLIP	tarbase
hsa-mir-30c-5p	MIMAT0000244	NUAK2	81788	PAR-CLIP	tarbase
hsa-mir-30c-5p	MIMAT0000244	RYBP	23429	HITS-CLIP	tarbase
hsa-mir-30c-5p	MIMAT0000244	RYBP	23429	HITS-CLIP	tarbase
hsa-mir-30c-5p	MIMAT0000244	PPP4R2	151987	PAR-CLIP	tarbase
hsa-mir-30c-5p	MIMAT0000244	CADPS	8618	HITS-CLIP	tarbase
hsa-mir-30c-5p	MIMAT0000244	WDFY3	23001	HITS-CLIP	tarbase
hsa-mir-30c-5p	MIMAT0000244	PTPN13	5783	HITS-CLIP	tarbase
hsa-mir-30c-5p	MIMAT0000244	RCHY1	25898	HITS-CLIP	tarbase
hsa-mir-30c-5p	MIMAT0000244	SNRK	54861	HITS-CLIP	tarbase
hsa-mir-30c-5p	MIMAT0000244	ZNF148	7707	PAR-CLIP	tarbase
hsa-mir-30c-5p	MIMAT0000244	YEATS2	55689	PAR-CLIP	tarbase
hsa-mir-30c-5p	MIMAT0000244	TMEM41A	90407	PAR-CLIP, HITS-CLIP	tarbase
hsa-mir-30c-5p	MIMAT0000244	SENP2	59343	PAR-CLIP	tarbase
hsa-mir-30c-5p	MIMAT0000244	SFMBT1	51460	PAR-CLIP	tarbase
hsa-mir-30c-5p	MIMAT0000244	RNF168	165918	HITS-CLIP, PAR-CLIP	tarbase
hsa-mir-30c-5p	MIMAT0000244	HSPA4L	22824	HITS-CLIP	tarbase
hsa-mir-30c-5p	MIMAT0000244	C4orf3	401152	PAR-CLIP	tarbase
hsa-mir-30c-5p	MIMAT0000244	CEP44	80817	HITS-CLIP	tarbase
hsa-mir-30c-5p	MIMAT0000244	FAM160A1	729830	PAR-CLIP	tarbase
hsa-mir-30c-5p	MIMAT0000244	TMEM184C	55751	PAR-CLIP	tarbase
hsa-mir-30c-5p	MIMAT0000244	EDIL3	10085	HITS-CLIP	tarbase
hsa-mir-30c-5p	MIMAT0000244	LMBRD2	92255	HITS-CLIP	tarbase
hsa-mir-30c-5p	MIMAT0000244	NIPBL	25836	HITS-CLIP	tarbase
hsa-mir-30c-5p	MIMAT0000244	AGGF1	55109	PAR-CLIP	tarbase
hsa-mir-30c-5p	MIMAT0000244	RICTOR	253260	PAR-CLIP	tarbase
hsa-mir-30c-5p	MIMAT0000244	PDSS2	57107	PAR-CLIP	tarbase
hsa-mir-30c-5p	MIMAT0000244	ZNF704	619279	HITS-CLIP	tarbase
hsa-mir-30c-5p	MIMAT0000244	EN2	2020	HITS-CLIP	tarbase
hsa-mir-30c-5p	MIMAT0000244	OXR1	55074	HITS-CLIP	tarbase
hsa-mir-30c-5p	MIMAT0000244	FOXK1	221937	HITS-CLIP	tarbase
hsa-mir-30c-5p	MIMAT0000244	YWHAZ	7534	HITS-CLIP, PAR-CLIP	tarbase
hsa-mir-30c-5p	MIMAT0000244	CTHRC1	115908	HITS-CLIP	tarbase
hsa-mir-30c-5p	MIMAT0000244	TP53INP1	94241	PAR-CLIP, HITS-CLIP	tarbase
hsa-mir-30c-5p	MIMAT0000244	ZHX1	11244	PAR-CLIP, HITS-CLIP	tarbase
hsa-mir-30c-5p	MIMAT0000244	PCDH19	57526	HITS-CLIP	tarbase
hsa-mir-30c-5p	MIMAT0000244	PIGA	5277	HITS-CLIP	tarbase
hsa-mir-30c-5p	MIMAT0000244	ZNF367	195828	PAR-CLIP	tarbase
hsa-mir-30c-5p	MIMAT0000244	BRWD3	254065	HITS-CLIP, PAR-CLIP	tarbase
hsa-mir-30c-5p	MIMAT0000244	SLITRK5	26050	PAR-CLIP	tarbase
hsa-mir-30c-5p	MIMAT0000244	HECTD2	143279	HITS-CLIP	tarbase
hsa-mir-30c-5p	MIMAT0000244	GTF2A1	2957	PAR-CLIP, HITS-CLIP	tarbase
hsa-mir-30c-5p	MIMAT0000244	PGM2L1	283209	HITS-CLIP	tarbase
hsa-mir-30c-5p	MIMAT0000244	REEP3	221035	HITS-CLIP	tarbase
hsa-mir-30c-5p	MIMAT0000244	KLHDC2	23588	HITS-CLIP	tarbase
hsa-mir-30c-5p	MIMAT0000244	TTC8	123016	HITS-CLIP	tarbase
hsa-mir-30c-5p	MIMAT0000244	AMER2	219287	HITS-CLIP	tarbase
hsa-mir-30c-5p	MIMAT0000244	NUDT5	11164	PAR-CLIP	tarbase
hsa-mir-30c-5p	MIMAT0000244	PDZD8	118987	PAR-CLIP, HITS-CLIP	tarbase
hsa-mir-30c-5p	MIMAT0000244	NSD1	64324	HITS-CLIP	tarbase
hsa-mir-30c-5p	MIMAT0000244	DDX21	9188	HITS-CLIP	tarbase
hsa-mir-30c-5p	MIMAT0000244	ARHGEF40	55701	HITS-CLIP	tarbase
hsa-mir-30c-5p	MIMAT0000244	CCDC186	55088	PAR-CLIP	tarbase
hsa-mir-30c-5p	MIMAT0000244	TRUB1	142940	PAR-CLIP	tarbase
hsa-mir-30c-5p	MIMAT0000244	E2F7	144455	PAR-CLIP, HITS-CLIP	tarbase
hsa-mir-30c-5p	MIMAT0000244	TC2N	123036	HITS-CLIP	tarbase
hsa-mir-30c-5p	MIMAT0000244	TC2N	123036	HITS-CLIP	tarbase
hsa-mir-30c-5p	MIMAT0000244	ARL5B	221079	HITS-CLIP	tarbase
hsa-mir-30c-5p	MIMAT0000244	AMOTL1	154810	HITS-CLIP	tarbase
hsa-mir-30c-5p	MIMAT0000244	RAB8B	51762	PAR-CLIP, HITS-CLIP	tarbase
hsa-mir-30c-5p	MIMAT0000244	BTRC	8945	HITS-CLIP	tarbase
hsa-mir-30c-5p	MIMAT0000244	API5	8539	PAR-CLIP	tarbase
hsa-mir-30c-5p	MIMAT0000244	SGPL1	8879	PAR-CLIP	tarbase
hsa-mir-30c-5p	MIMAT0000244	CLMP	79827	PAR-CLIP	tarbase
hsa-mir-30c-5p	MIMAT0000244	CUL5	8065	HITS-CLIP	tarbase
hsa-mir-30c-5p	MIMAT0000244	TRIM44	54765	PAR-CLIP	tarbase
hsa-mir-30c-5p	MIMAT0000244	KIAA0355	9710	HITS-CLIP, PAR-CLIP	tarbase
hsa-mir-30c-5p	MIMAT0000244	KIAA0355	9710	HITS-CLIP, PAR-CLIP	tarbase
hsa-mir-30c-5p	MIMAT0000244	KIAA0355	9710	HITS-CLIP, PAR-CLIP	tarbase
hsa-mir-30c-5p	MIMAT0000244	PRTG	283659	PAR-CLIP	tarbase
hsa-mir-30c-5p	MIMAT0000244	AP1G1	164	PAR-CLIP	tarbase
hsa-mir-30c-5p	MIMAT0000244	TMEM170A	124491	PAR-CLIP	tarbase
hsa-mir-30c-5p	MIMAT0000244	ANKDD1A	348094	CLEAR-CLIP	tarbase
hsa-mir-30c-5p	MIMAT0000244	AKTIP	64400	HITS-CLIP	tarbase
hsa-mir-30c-5p	MIMAT0000244	CDK12	51755	PAR-CLIP	tarbase
hsa-mir-30c-5p	MIMAT0000244	IRGQ	126298	HITS-CLIP	tarbase
hsa-mir-30c-5p	MIMAT0000244	TPM4	7171	HITS-CLIP	tarbase
hsa-mir-30c-5p	MIMAT0000244	MIDN	90007	PAR-CLIP	tarbase
hsa-mir-30c-5p	MIMAT0000244	CDT1	81620	PAR-CLIP	tarbase
hsa-mir-30c-5p	MIMAT0000244	RHEBL1	121268	HITS-CLIP, PAR-CLIP	tarbase
hsa-mir-30c-5p	MIMAT0000244	RAB4B	53916	HITS-CLIP	tarbase
hsa-mir-30c-5p	MIMAT0000244	SEMA6B	10501	PAR-CLIP	tarbase
hsa-mir-30c-5p	MIMAT0000244	ZNF597	146434	PAR-CLIP	tarbase
hsa-mir-30c-5p	MIMAT0000244	C2CD3	26005	PAR-CLIP	tarbase
hsa-mir-30c-5p	MIMAT0000244	PAFAH1B2	5049	PAR-CLIP, HITS-CLIP	tarbase
hsa-mir-30c-5p	MIMAT0000244	HOOK3	84376	HITS-CLIP, CLEAR-CLIP	tarbase
hsa-mir-30c-5p	MIMAT0000244	MAPK1IP1L	93487	HITS-CLIP	tarbase
hsa-mir-30c-5p	MIMAT0000244	RBPJ	3516	HITS-CLIP	tarbase
hsa-mir-30c-5p	MIMAT0000244	KIF5C	3800	PAR-CLIP, HITS-CLIP	tarbase
hsa-mir-30c-5p	MIMAT0000244	KIF5C	3800	PAR-CLIP, HITS-CLIP	tarbase
hsa-mir-30c-5p	MIMAT0000244	PXK	54899	HITS-CLIP	tarbase
hsa-mir-30c-5p	MIMAT0000244	PCMTD1	115294	HITS-CLIP	tarbase
hsa-mir-30c-5p	MIMAT0000244	BDKRB2	624	HITS-CLIP	tarbase
hsa-mir-30c-5p	MIMAT0000244	RFWD3	55159	PAR-CLIP	tarbase
hsa-mir-30c-5p	MIMAT0000244	SLC20A2	6575	HITS-CLIP	tarbase
hsa-mir-30c-5p	MIMAT0000244	GDNF	2668	PAR-CLIP	tarbase
hsa-mir-30c-5p	MIMAT0000244	NDUFS5	4725	HITS-CLIP	tarbase
hsa-mir-30c-5p	MIMAT0000244	SNTB2	6645	HITS-CLIP	tarbase
hsa-mir-30c-5p	MIMAT0000244	SNTB2	6645	HITS-CLIP	tarbase
hsa-mir-30c-5p	MIMAT0000244	GFM1	85476	HITS-CLIP, PAR-CLIP	tarbase
hsa-mir-30c-5p	MIMAT0000244	CEP120	153241	PAR-CLIP	tarbase
hsa-mir-30c-5p	MIMAT0000244	MECP2	4204	PAR-CLIP	tarbase
hsa-mir-30c-5p	MIMAT0000244	UBE2V2	7336	HITS-CLIP	tarbase
hsa-mir-30c-5p	MIMAT0000244	NMD3	51068	HITS-CLIP	tarbase
hsa-mir-30c-5p	MIMAT0000244	MMGT1	93380	HITS-CLIP	tarbase
hsa-mir-30c-5p	MIMAT0000244	TM2D2	83877	PAR-CLIP	tarbase
hsa-mir-30c-5p	MIMAT0000244	C15orf40	123207	HITS-CLIP	tarbase
hsa-mir-30c-5p	MIMAT0000244	LIMS1	3987	HITS-CLIP	tarbase
hsa-mir-30c-5p	MIMAT0000244	AVEN	57099	HITS-CLIP	tarbase
hsa-mir-30c-5p	MIMAT0000244	CTNND2	1501	HITS-CLIP	tarbase
hsa-mir-30c-5p	MIMAT0000244	TM4SF1	4071	HITS-CLIP, PAR-CLIP	tarbase
hsa-mir-30c-5p	MIMAT0000244	BRD3	8019	HITS-CLIP	tarbase
hsa-mir-30c-5p	MIMAT0000244	KLF13	51621	HITS-CLIP	tarbase
hsa-mir-30c-5p	MIMAT0000244	KLF13	51621	HITS-CLIP	tarbase
hsa-mir-30c-5p	MIMAT0000244	MAP3K2	10746	HITS-CLIP	tarbase
hsa-mir-30c-5p	MIMAT0000244	IFFO2	126917	HITS-CLIP	tarbase
hsa-mir-30c-5p	MIMAT0000244	YWHAG	7532	PAR-CLIP, HITS-CLIP	tarbase
hsa-mir-30c-5p	MIMAT0000244	UBE2E3	10477	PAR-CLIP	tarbase
hsa-mir-30c-5p	MIMAT0000244	NIPA1	123606	HITS-CLIP	tarbase
hsa-mir-30c-5p	MIMAT0000244	UBE2E1	7324	PAR-CLIP	tarbase
hsa-mir-30c-5p	MIMAT0000244	HNRNPA3	220988	HITS-CLIP	tarbase
hsa-mir-30c-5p	MIMAT0000244	NANP	140838	PAR-CLIP	tarbase
hsa-mir-30c-5p	MIMAT0000244	PWWP2A	114825	HITS-CLIP	tarbase
hsa-mir-30c-5p	MIMAT0000244	CRTAP	10491	PAR-CLIP	tarbase
hsa-mir-30c-5p	MIMAT0000244	CDK1	983	HITS-CLIP	tarbase
hsa-mir-30c-5p	MIMAT0000244	FABP4	2167	qPCR	tarbase
hsa-mir-30c-5p	MIMAT0000244	TMED10	10972	HITS-CLIP, PAR-CLIP	tarbase
hsa-mir-30c-5p	MIMAT0000244	SLC30A1	7779	HITS-CLIP	tarbase
hsa-mir-30c-5p	MIMAT0000244	TMEM182	130827	PAR-CLIP	tarbase
hsa-mir-30c-5p	MIMAT0000244	DENND5B	160518	PAR-CLIP	tarbase
hsa-mir-30c-5p	MIMAT0000244	EMB	133418	PAR-CLIP	tarbase
hsa-mir-30c-5p	MIMAT0000244	CDCA4	55038	PAR-CLIP	tarbase
hsa-mir-30c-5p	MIMAT0000244	TRIAP1	51499	PAR-CLIP	tarbase
hsa-mir-30c-5p	MIMAT0000244	RNF139	11236	HITS-CLIP, PAR-CLIP	tarbase
hsa-mir-30c-5p	MIMAT0000244	TANC2	26115	PAR-CLIP	tarbase
hsa-mir-30c-5p	MIMAT0000244	PYGO1	26108	PAR-CLIP	tarbase
hsa-mir-30c-5p	MIMAT0000244	JUNB	3726	HITS-CLIP, PAR-CLIP	tarbase
hsa-mir-30c-5p	MIMAT0000244	ZNF440	126070	HITS-CLIP	tarbase
hsa-mir-30c-5p	MIMAT0000244	CHD7	55636	HITS-CLIP	tarbase
hsa-mir-30c-5p	MIMAT0000244	ESCO2	157570	HITS-CLIP	tarbase
hsa-mir-30c-5p	MIMAT0000244	TPPP	11076	HITS-CLIP	tarbase
hsa-mir-30c-5p	MIMAT0000244	NAT1	9	PAR-CLIP	tarbase
hsa-mir-30c-5p	MIMAT0000244	LRRC8C	84230	PAR-CLIP	tarbase
hsa-mir-30c-5p	MIMAT0000244	ENC1	8507	HITS-CLIP	tarbase
hsa-mir-30c-5p	MIMAT0000244	ATF7IP	55729	HITS-CLIP	tarbase
hsa-mir-30c-5p	MIMAT0000244	GATM	2628	HITS-CLIP	tarbase
hsa-mir-30c-5p	MIMAT0000244	CTPS1	1503	PAR-CLIP	tarbase
hsa-mir-30c-5p	MIMAT0000244	FBXL14	144699	PAR-CLIP	tarbase
hsa-mir-30c-5p	MIMAT0000244	PTEN	5728	HITS-CLIP	tarbase
hsa-mir-30c-5p	MIMAT0000244	PTEN	5728	HITS-CLIP	tarbase
hsa-mir-30c-5p	MIMAT0000244	FOXB1	27023	PAR-CLIP	tarbase
hsa-mir-30c-5p	MIMAT0000244	KLF11	8462	PAR-CLIP	tarbase
hsa-mir-30c-5p	MIMAT0000244	SLFN12	55106	PAR-CLIP	tarbase
hsa-mir-30c-5p	MIMAT0000244	CERS6	253782	HITS-CLIP	tarbase
hsa-mir-30c-5p	MIMAT0000244	GNG12	55970	PAR-CLIP	tarbase
hsa-mir-30c-5p	MIMAT0000244	SYNPO2	171024	HITS-CLIP	tarbase
hsa-mir-30c-5p	MIMAT0000244	FUT9	10690	HITS-CLIP	tarbase
hsa-mir-30c-5p	MIMAT0000244	ZMAT3	64393	HITS-CLIP	tarbase
hsa-mir-30c-5p	MIMAT0000244	PURG	29942	HITS-CLIP	tarbase
hsa-mir-30c-5p	MIMAT0000244	TMCC1	23023	HITS-CLIP, PAR-CLIP	tarbase
hsa-mir-30c-5p	MIMAT0000244	DCP2	167227	HITS-CLIP	tarbase
hsa-mir-30c-5p	MIMAT0000244	RPL38	6169	PAR-CLIP	tarbase
hsa-mir-30c-5p	MIMAT0000244	OVOL1	5017	HITS-CLIP	tarbase
hsa-mir-30c-5p	MIMAT0000244	RARG	5916	HITS-CLIP	tarbase
hsa-mir-30c-5p	MIMAT0000244	PDP2	57546	PAR-CLIP	tarbase
hsa-mir-30c-5p	MIMAT0000244	SP3	6670	HITS-CLIP, PAR-CLIP	tarbase
hsa-mir-30c-5p	MIMAT0000244	KDM2A	22992	PAR-CLIP	tarbase
hsa-mir-30c-5p	MIMAT0000244	ZBTB21	49854	PAR-CLIP	tarbase
hsa-mir-30c-5p	MIMAT0000244	STOX2	56977	HITS-CLIP	tarbase
hsa-mir-30c-5p	MIMAT0000244	TNFRSF10D	8793	PAR-CLIP	tarbase
hsa-mir-30c-5p	MIMAT0000244	CHD2	1106	HITS-CLIP	tarbase
hsa-mir-30c-5p	MIMAT0000244	EIF1AX	1964	HITS-CLIP	tarbase
hsa-mir-30c-5p	MIMAT0000244	NET1	10276	HITS-CLIP	tarbase
hsa-mir-30c-5p	MIMAT0000244	DPY19L1	23333	HITS-CLIP	tarbase
hsa-mir-30c-5p	MIMAT0000244	ZNF791	163049	HITS-CLIP	tarbase
hsa-mir-30c-5p	MIMAT0000244	PHC3	80012	HITS-CLIP	tarbase
hsa-mir-30c-5p	MIMAT0000244	LEMD3	23592	PAR-CLIP	tarbase
hsa-mir-30c-5p	MIMAT0000244	TRMT10C	54931	PAR-CLIP	tarbase
hsa-mir-30c-5p	MIMAT0000244	LIG4	3981	HITS-CLIP	tarbase
hsa-mir-30c-5p	MIMAT0000244	DENND4A	10260	HITS-CLIP	tarbase
hsa-mir-30c-5p	MIMAT0000244	TMEM167A	153339	PAR-CLIP	tarbase
hsa-mir-30c-5p	MIMAT0000244	RPL15	6138	HITS-CLIP	tarbase
hsa-mir-30c-5p	MIMAT0000244	CEP135	9662	PAR-CLIP	tarbase
hsa-mir-30c-5p	MIMAT0000244	DHX36	170506	PAR-CLIP, HITS-CLIP	tarbase
hsa-mir-30c-5p	MIMAT0000244	DHX36	170506	PAR-CLIP, HITS-CLIP	tarbase
hsa-mir-30c-5p	MIMAT0000244	VCPIP1	80124	HITS-CLIP	tarbase
hsa-mir-30c-5p	MIMAT0000244	PDIK1L	149420	PAR-CLIP	tarbase
hsa-mir-30c-5p	MIMAT0000244	CADM2	253559	HITS-CLIP	tarbase
hsa-mir-30c-5p	MIMAT0000244	CADM2	253559	HITS-CLIP	tarbase
hsa-mir-30c-5p	MIMAT0000244	GOLGA8A	23015	HITS-CLIP	tarbase
hsa-mir-30c-5p	MIMAT0000244	CCNE2	9134	PAR-CLIP, HITS-CLIP	tarbase
hsa-mir-30c-5p	MIMAT0000244	SMAD2	4087	PAR-CLIP, HITS-CLIP	tarbase
hsa-mir-30c-5p	MIMAT0000244	EIF3F	8665	PAR-CLIP, HITS-CLIP	tarbase
hsa-mir-30c-5p	MIMAT0000244	EIF3F	8665	PAR-CLIP, HITS-CLIP	tarbase
hsa-mir-30c-5p	MIMAT0000244	PPP2R2D	55844	HITS-CLIP	tarbase
hsa-mir-30c-5p	MIMAT0000244	C11orf68	83638	HITS-CLIP	tarbase
hsa-mir-30c-5p	MIMAT0000244	PAAF1	80227	HITS-CLIP	tarbase
hsa-mir-30c-5p	MIMAT0000244	CREG2	200407	HITS-CLIP	tarbase
hsa-mir-30c-5p	MIMAT0000244	ZDHHC21	340481	PAR-CLIP, HITS-CLIP	tarbase
hsa-mir-30c-5p	MIMAT0000244	PLEKHF2	79666	HITS-CLIP	tarbase
hsa-mir-30c-5p	MIMAT0000244	LRRN1	57633	HITS-CLIP	tarbase
hsa-mir-30c-5p	MIMAT0000244	UNC119B	84747	PAR-CLIP	tarbase
hsa-mir-30c-5p	MIMAT0000244	YES1	7525	HITS-CLIP	tarbase
hsa-mir-30c-5p	MIMAT0000244	LMNB2	84823	PAR-CLIP, HITS-CLIP	tarbase
hsa-mir-30c-5p	MIMAT0000244	MEX3C	51320	PAR-CLIP	tarbase
hsa-mir-30c-5p	MIMAT0000244	NFATC2IP	84901	PAR-CLIP	tarbase
hsa-mir-30c-5p	MIMAT0000244	RPS6KA3	6197	HITS-CLIP	tarbase
hsa-mir-30c-5p	MIMAT0000244	CHD9	80205	PAR-CLIP, HITS-CLIP	tarbase
hsa-mir-30c-5p	MIMAT0000244	ZBTB38	253461	HITS-CLIP	tarbase
hsa-mir-30c-5p	MIMAT0000244	NAP1L5	266812	HITS-CLIP	tarbase
hsa-mir-30c-5p	MIMAT0000244	NHLH2	4808	PAR-CLIP	tarbase
hsa-mir-30c-5p	MIMAT0000244	JUN	3725	HITS-CLIP, PAR-CLIP	tarbase
hsa-mir-30c-5p	MIMAT0000244	ZBTB41	360023	HITS-CLIP, Chimeric fragments	tarbase
hsa-mir-30c-5p	MIMAT0000244	ZNF354C	30832	HITS-CLIP	tarbase
hsa-mir-30c-5p	MIMAT0000244	MAF	4094	PAR-CLIP, HITS-CLIP	tarbase
hsa-mir-30c-5p	MIMAT0000244	ZNF552	79818	HITS-CLIP	tarbase
hsa-mir-30c-5p	MIMAT0000244	ZBTB7A	51341	PAR-CLIP, HITS-CLIP	tarbase
hsa-mir-30c-5p	MIMAT0000244	FBXO34	55030	PAR-CLIP	tarbase
hsa-mir-30c-5p	MIMAT0000244	SNX18	112574	PAR-CLIP	tarbase
hsa-mir-30c-5p	MIMAT0000244	FAM133A	286499	PAR-CLIP	tarbase
hsa-mir-30c-5p	MIMAT0000244	SPTY2D1	144108	PAR-CLIP	tarbase
hsa-mir-30c-5p	MIMAT0000244	CDH4	1002	HITS-CLIP	tarbase
hsa-mir-30c-5p	MIMAT0000244	CDH4	1002	HITS-CLIP	tarbase
hsa-mir-30c-5p	MIMAT0000244	KLHL28	54813	HITS-CLIP, PAR-CLIP	tarbase
hsa-mir-30c-5p	MIMAT0000244	ZBTB18	10472	PAR-CLIP, HITS-CLIP	tarbase
hsa-mir-30c-5p	MIMAT0000244	SLITRK4	139065	HITS-CLIP	tarbase
hsa-mir-30c-5p	MIMAT0000244	NRXN1	9378	HITS-CLIP	tarbase
hsa-mir-30c-5p	MIMAT0000244	CCDC43	124808	PAR-CLIP	tarbase
hsa-mir-30c-5p	MIMAT0000244	YOD1	55432	HITS-CLIP, PAR-CLIP	tarbase
hsa-mir-30c-5p	MIMAT0000244	ARSJ	79642	PAR-CLIP	tarbase
hsa-mir-30c-5p	MIMAT0000244	CMTR2	55783	HITS-CLIP	tarbase
hsa-mir-30c-5p	MIMAT0000244	CMTR2	55783	HITS-CLIP	tarbase
hsa-mir-30c-5p	MIMAT0000244	SLC26A11	284129	HITS-CLIP	tarbase
hsa-mir-30c-5p	MIMAT0000244	ZNF746	155061	HITS-CLIP, PAR-CLIP	tarbase
hsa-mir-30c-5p	MIMAT0000244	ZNF678	339500	PAR-CLIP	tarbase
hsa-mir-30c-5p	MIMAT0000244	RAP2B	5912	PAR-CLIP	tarbase
hsa-mir-30c-5p	MIMAT0000244	SETD2	29072	HITS-CLIP	tarbase
hsa-mir-30c-5p	MIMAT0000244	MRPS23	51649	HITS-CLIP	tarbase
hsa-mir-30c-5p	MIMAT0000244	PLAG1	5324	PAR-CLIP	tarbase
hsa-mir-30c-5p	MIMAT0000244	RFX7	64864	PAR-CLIP	tarbase
hsa-mir-30c-5p	MIMAT0000244	C5orf24	134553	HITS-CLIP	tarbase
hsa-mir-30c-5p	MIMAT0000244	SNRPE	6635	PAR-CLIP	tarbase
hsa-mir-30c-5p	MIMAT0000244	FIGN	55137	PAR-CLIP, HITS-CLIP	tarbase
hsa-mir-30c-5p	MIMAT0000244	C8orf33	65265	HITS-CLIP	tarbase
hsa-mir-30c-5p	MIMAT0000244	CLN8	2055	HITS-CLIP	tarbase
hsa-mir-30c-5p	MIMAT0000244	CLN8	2055	HITS-CLIP	tarbase
hsa-mir-30c-5p	MIMAT0000244	CACNB4	785	HITS-CLIP	tarbase
hsa-mir-30c-5p	MIMAT0000244	TRAPPC6B	122553	HITS-CLIP	tarbase
hsa-mir-30c-5p	MIMAT0000244	NPLOC4	55666	PAR-CLIP	tarbase
hsa-mir-30c-5p	MIMAT0000244	KPNA2	3838	PAR-CLIP, HITS-CLIP	tarbase
hsa-mir-30c-5p	MIMAT0000244	CEP97	79598	PAR-CLIP	tarbase
hsa-mir-30c-5p	MIMAT0000244	SATB1	6304	HITS-CLIP	tarbase
hsa-mir-30c-5p	MIMAT0000244	SKA2	348235	HITS-CLIP	tarbase
hsa-mir-30c-5p	MIMAT0000244	NDN	4692	HITS-CLIP	tarbase
hsa-mir-30c-5p	MIMAT0000244	TTC3	7267	PAR-CLIP, HITS-CLIP	tarbase
hsa-mir-30c-5p	MIMAT0000244	IGIP	492311	HITS-CLIP	tarbase
hsa-mir-30c-5p	MIMAT0000244	CMC4	100272147	HITS-CLIP	tarbase
hsa-mir-30c-5p	MIMAT0000244	ACBD3	64746	PAR-CLIP	tarbase
hsa-mir-30c-5p	MIMAT0000244	C16orf72	29035	HITS-CLIP, PAR-CLIP	tarbase
hsa-mir-30c-5p	MIMAT0000244	SPATA13	221178	HITS-CLIP	tarbase
hsa-mir-30c-5p	MIMAT0000244	SPATA13	221178	HITS-CLIP	tarbase
hsa-mir-30c-5p	MIMAT0000244	SPATA13	221178	HITS-CLIP	tarbase
hsa-mir-30c-5p	MIMAT0000244	BCOR	54880	PAR-CLIP, HITS-CLIP	tarbase
hsa-mir-30c-5p	MIMAT0000244	KIAA2026	158358	HITS-CLIP	tarbase
hsa-mir-30c-5p	MIMAT0000244	GRIN2A	2903	HITS-CLIP	tarbase
hsa-mir-30c-5p	MIMAT0000244	ASB7	140460	HITS-CLIP	tarbase
hsa-mir-30c-5p	MIMAT0000244	MEX3B	84206	PAR-CLIP	tarbase
hsa-mir-30c-5p	MIMAT0000244	PRR14L	253143	PAR-CLIP	tarbase
hsa-mir-30c-5p	MIMAT0000244	TBK1	29110	HITS-CLIP	tarbase
hsa-mir-30c-5p	MIMAT0000244	KCTD16	57528	HITS-CLIP	tarbase
hsa-mir-30c-5p	MIMAT0000244	B3GALT5	10317	PAR-CLIP	tarbase
hsa-mir-30c-5p	MIMAT0000244	RBM12B	389677	PAR-CLIP	tarbase
hsa-mir-30c-5p	MIMAT0000244	UTY	7404	HITS-CLIP	tarbase
hsa-mir-30c-5p	MIMAT0000244	C22orf46	79640	PAR-CLIP	tarbase
hsa-mir-30c-5p	MIMAT0000244	PCDH9	5101	HITS-CLIP	tarbase
hsa-mir-30c-5p	MIMAT0000244	WDR27	253769	HITS-CLIP	tarbase
hsa-mir-30c-5p	MIMAT0000244	XPOT	11260	PAR-CLIP, HITS-CLIP	tarbase
hsa-mir-30c-5p	MIMAT0000244	ATL3	25923	HITS-CLIP, PAR-CLIP	tarbase
hsa-mir-30c-5p	MIMAT0000244	SUMO3	6612	PAR-CLIP	tarbase
hsa-mir-30c-5p	MIMAT0000244	FAM43A	131583	HITS-CLIP	tarbase
hsa-mir-30c-5p	MIMAT0000244	C6orf120	387263	HITS-CLIP, PAR-CLIP	tarbase
hsa-mir-30c-5p	MIMAT0000244	PURA	5813	HITS-CLIP	tarbase
hsa-mir-30c-5p	MIMAT0000244	ATP6V0A2	23545	PAR-CLIP	tarbase
hsa-mir-30c-5p	MIMAT0000244	GPRIN3	285513	HITS-CLIP	tarbase
hsa-mir-30c-5p	MIMAT0000244	LSAMP	4045	HITS-CLIP	tarbase
hsa-mir-30c-5p	MIMAT0000244	PCGF3	10336	PAR-CLIP	tarbase
hsa-mir-30c-5p	MIMAT0000244	PBX1	5087	HITS-CLIP	tarbase
hsa-mir-30c-5p	MIMAT0000244	BRWD1	54014	PAR-CLIP, HITS-CLIP	tarbase
hsa-mir-30c-5p	MIMAT0000244	YTHDF3	253943	PAR-CLIP, HITS-CLIP	tarbase
hsa-mir-30c-5p	MIMAT0000244	KCNIP4	80333	HITS-CLIP	tarbase
hsa-mir-30c-5p	MIMAT0000244	KCNIP4	80333	HITS-CLIP	tarbase
hsa-mir-30c-5p	MIMAT0000244	DNAH14	127602	PAR-CLIP	tarbase
hsa-mir-30c-5p	MIMAT0000244	THNSL1	79896	HITS-CLIP	tarbase
hsa-mir-30c-5p	MIMAT0000244	PTCH1	5727	PAR-CLIP	tarbase
hsa-mir-30c-5p	MIMAT0000244	ZNF267	10308	PAR-CLIP, HITS-CLIP	tarbase
hsa-mir-30c-5p	MIMAT0000244	IRS2	8660	PAR-CLIP, HITS-CLIP	tarbase
hsa-mir-30c-5p	MIMAT0000244	LRCH3	84859	PAR-CLIP	tarbase
hsa-mir-30c-5p	MIMAT0000244	ZNF566	84924	PAR-CLIP	tarbase
hsa-mir-30c-5p	MIMAT0000244	ZNF529	57711	PAR-CLIP	tarbase
hsa-mir-30c-5p	MIMAT0000244	ZBTB6	10773	PAR-CLIP, HITS-CLIP	tarbase
hsa-mir-30c-5p	MIMAT0000244	POLR1D	51082	HITS-CLIP	tarbase
hsa-mir-30c-5p	MIMAT0000244	BTLA	151888	PAR-CLIP	tarbase
hsa-mir-30c-5p	MIMAT0000244	GABRA5	2558	HITS-CLIP	tarbase
hsa-mir-30c-5p	MIMAT0000244	PPP1CC	5501	PAR-CLIP	tarbase
hsa-mir-30c-5p	MIMAT0000244	NAP1L3	4675	HITS-CLIP	tarbase
hsa-mir-30c-5p	MIMAT0000244	INSIG1	3638	HITS-CLIP	tarbase
hsa-mir-30c-5p	MIMAT0000244	ARHGAP30	257106	HITS-CLIP	tarbase
hsa-mir-30c-5p	MIMAT0000244	LYRM7	90624	HITS-CLIP	tarbase
hsa-mir-30c-5p	MIMAT0000244	ZDHHC17	23390	PAR-CLIP, HITS-CLIP	tarbase
hsa-mir-30c-5p	MIMAT0000244	PPARA	5465	HITS-CLIP	tarbase
hsa-mir-30c-5p	MIMAT0000244	TSPYL4	23270	HITS-CLIP	tarbase
hsa-mir-30c-5p	MIMAT0000244	MAGI2	9863	HITS-CLIP	tarbase
hsa-mir-30c-5p	MIMAT0000244	HSPA14	51182	HITS-CLIP	tarbase
hsa-mir-30c-5p	MIMAT0000244	HSPA14	51182	HITS-CLIP	tarbase
hsa-mir-30c-5p	MIMAT0000244	TET3	200424	HITS-CLIP, PAR-CLIP	tarbase
hsa-mir-30c-5p	MIMAT0000244	SECISBP2	79048	PAR-CLIP, HITS-CLIP	tarbase
hsa-mir-30c-5p	MIMAT0000244	ARL4C	10123	PAR-CLIP	tarbase
hsa-mir-30c-5p	MIMAT0000244	NCR3LG1	374383	PAR-CLIP	tarbase
hsa-mir-30c-5p	MIMAT0000244	DCUN1D3	123879	HITS-CLIP	tarbase
hsa-mir-30c-5p	MIMAT0000244	ZNF669	79862	PAR-CLIP	tarbase
hsa-mir-30c-5p	MIMAT0000244	SBK1	388228	HITS-CLIP	tarbase
hsa-mir-30c-5p	MIMAT0000244	FOCAD	54914	HITS-CLIP	tarbase
hsa-mir-30c-5p	MIMAT0000244	JAKMIP3	282973	HITS-CLIP	tarbase
hsa-mir-30c-5p	MIMAT0000244	SRSF10	10772	PAR-CLIP, HITS-CLIP	tarbase
hsa-mir-30c-5p	MIMAT0000244	NBR1	4077	HITS-CLIP	tarbase
hsa-mir-30c-5p	MIMAT0000244	ZNF567	163081	HITS-CLIP	tarbase
hsa-mir-30c-5p	MIMAT0000244	ZNF33A	7581	PAR-CLIP	tarbase
hsa-mir-30c-5p	MIMAT0000244	PNRC2	55629	HITS-CLIP	tarbase
hsa-mir-30c-5p	MIMAT0000244	IL1RAP	3556	HITS-CLIP	tarbase
hsa-mir-30c-5p	MIMAT0000244	PTPN1	5770	PAR-CLIP	tarbase
hsa-mir-30c-5p	MIMAT0000244	TRAPPC2	6399	HITS-CLIP	tarbase
hsa-mir-30c-5p	MIMAT0000244	SIAH1	6477	HITS-CLIP	tarbase
hsa-mir-30c-5p	MIMAT0000244	PRPF40A	55660	PAR-CLIP	tarbase
hsa-mir-30c-5p	MIMAT0000244	ANAPC7	51434	HITS-CLIP	tarbase
hsa-mir-30c-5p	MIMAT0000244	SLC6A9	6536	PAR-CLIP	tarbase
hsa-mir-30c-5p	MIMAT0000244	NACA	4666	PAR-CLIP	tarbase
hsa-mir-30c-5p	MIMAT0000244	RABL6	55684	HITS-CLIP	tarbase
hsa-mir-30c-5p	MIMAT0000244	ERI2	112479	PAR-CLIP	tarbase
hsa-mir-30c-5p	MIMAT0000244	ZNF431	170959	PAR-CLIP	tarbase
hsa-mir-30c-5p	MIMAT0000244	VKORC1L1	154807	PAR-CLIP, HITS-CLIP	tarbase
hsa-mir-30c-5p	MIMAT0000244	GM2A	2760	HITS-CLIP	tarbase
hsa-mir-30c-5p	MIMAT0000244	TLE1	7088	PAR-CLIP, HITS-CLIP	tarbase
hsa-mir-30c-5p	MIMAT0000244	NHLRC2	374354	HITS-CLIP	tarbase
hsa-mir-30c-5p	MIMAT0000244	NOP9	161424	HITS-CLIP	tarbase
hsa-mir-30c-5p	MIMAT0000244	NOP9	161424	HITS-CLIP	tarbase
hsa-mir-30c-5p	MIMAT0000244	SLC39A10	57181	PAR-CLIP, HITS-CLIP	tarbase
hsa-mir-30c-5p	MIMAT0000244	CASP4	837	HITS-CLIP	tarbase
hsa-mir-30c-5p	MIMAT0000244	AP2A1	160	PAR-CLIP	tarbase
hsa-mir-30c-5p	MIMAT0000244	ZNF585A	199704	PAR-CLIP	tarbase
hsa-mir-30c-5p	MIMAT0000244	ZNF100	163227	PAR-CLIP	tarbase
hsa-mir-30c-5p	MIMAT0000244	ZNF100	163227	PAR-CLIP	tarbase
hsa-mir-30c-5p	MIMAT0000244	MAFG	4097	HITS-CLIP	tarbase
hsa-mir-30c-5p	MIMAT0000244	IGF2R	3482	HITS-CLIP	tarbase
hsa-mir-30c-5p	MIMAT0000244	DYNC1H1	1778	HITS-CLIP	tarbase
hsa-mir-30c-5p	MIMAT0000244	ZNF772	400720	PAR-CLIP	tarbase
hsa-mir-30c-5p	MIMAT0000244	NOL4L	140688	PAR-CLIP, HITS-CLIP	tarbase
hsa-mir-30c-5p	MIMAT0000244	DDI2	84301	PAR-CLIP	tarbase
hsa-mir-30c-5p	MIMAT0000244	PELI1	57162	PAR-CLIP	tarbase
hsa-mir-30c-5p	MIMAT0000244	MAP3K5	4217	HITS-CLIP	tarbase
hsa-mir-30c-5p	MIMAT0000244	MYO5A	4644	PAR-CLIP, HITS-CLIP	tarbase
hsa-mir-30c-5p	MIMAT0000244	FAR1	84188	HITS-CLIP	tarbase
hsa-mir-30c-5p	MIMAT0000244	RPE	6120	HITS-CLIP	tarbase
hsa-mir-30c-5p	MIMAT0000244	PSAP	5660	HITS-CLIP	tarbase
hsa-mir-30c-5p	MIMAT0000244	S100A10	6281	HITS-CLIP	tarbase
hsa-mir-30c-5p	MIMAT0000244	SLC9A8	23315	HITS-CLIP	tarbase
hsa-mir-30c-5p	MIMAT0000244	DNM3	26052	HITS-CLIP	tarbase
hsa-mir-30c-5p	MIMAT0000244	ZNF121	7675	HITS-CLIP	tarbase
hsa-mir-30c-5p	MIMAT0000244	AKAP17A	8227	PAR-CLIP	tarbase
hsa-mir-30c-5p	MIMAT0000244	DLGAP2	9228	HITS-CLIP	tarbase
hsa-mir-30c-5p	MIMAT0000244	DLGAP2	9228	HITS-CLIP	tarbase
hsa-mir-30c-5p	MIMAT0000244	DLGAP2	9228	HITS-CLIP	tarbase
hsa-mir-30c-5p	MIMAT0000244	DLGAP2	9228	HITS-CLIP	tarbase
hsa-mir-30c-5p	MIMAT0000244	ZNF770	54989	HITS-CLIP	tarbase
hsa-mir-30c-5p	MIMAT0000244	MAN1A2	10905	HITS-CLIP, PAR-CLIP	tarbase
hsa-mir-30c-5p	MIMAT0000244	STYX	6815	PAR-CLIP, HITS-CLIP	tarbase
hsa-mir-30c-5p	MIMAT0000244	ZNF813	126017	HITS-CLIP	tarbase
hsa-mir-30c-5p	MIMAT0000244	GFPT1	2673	PAR-CLIP	tarbase
hsa-mir-30c-5p	MIMAT0000244	ITSN2	50618	PAR-CLIP	tarbase
hsa-mir-30c-5p	MIMAT0000244	ZNF480	147657	HITS-CLIP	tarbase
hsa-mir-30c-5p	MIMAT0000244	YTHDF2	51441	HITS-CLIP	tarbase
hsa-mir-30c-5p	MIMAT0000244	TMA16	55319	PAR-CLIP	tarbase
hsa-mir-30c-5p	MIMAT0000244	NCOA6	23054	HITS-CLIP	tarbase
hsa-mir-30c-5p	MIMAT0000244	STK39	27347	PAR-CLIP, HITS-CLIP	tarbase
hsa-mir-30c-5p	MIMAT0000244	TTC37	9652	HITS-CLIP	tarbase
hsa-mir-30c-5p	MIMAT0000244	SLC5A3	6526	HITS-CLIP	tarbase
hsa-mir-30c-5p	MIMAT0000244	ZNF521	25925	HITS-CLIP	tarbase
hsa-mir-30c-5p	MIMAT0000244	FOXJ3	22887	PAR-CLIP, HITS-CLIP	tarbase
hsa-mir-30c-5p	MIMAT0000244	ARHGAP11A	9824	PAR-CLIP	tarbase
hsa-mir-30c-5p	MIMAT0000244	ARHGAP11A	9824	PAR-CLIP	tarbase
hsa-mir-30c-5p	MIMAT0000244	ARHGAP11A	9824	PAR-CLIP	tarbase
hsa-mir-30c-5p	MIMAT0000244	KTI12	112970	PAR-CLIP	tarbase
hsa-mir-30c-5p	MIMAT0000244	DCAF12	25853	PAR-CLIP, HITS-CLIP	tarbase
hsa-mir-30c-5p	MIMAT0000244	PRMT6	55170	HITS-CLIP	tarbase
hsa-mir-30c-5p	MIMAT0000244	CAPZA2	830	PAR-CLIP	tarbase
hsa-mir-30c-5p	MIMAT0000244	C1orf174	339448	PAR-CLIP	tarbase
hsa-mir-30c-5p	MIMAT0000244	MAGEE1	57692	HITS-CLIP	tarbase
hsa-mir-30c-5p	MIMAT0000244	MFAP3L	9848	HITS-CLIP	tarbase
hsa-mir-30c-5p	MIMAT0000244	CHML	1122	PAR-CLIP	tarbase
hsa-mir-30c-5p	MIMAT0000244	CHIC1	53344	PAR-CLIP	tarbase
hsa-mir-30c-5p	MIMAT0000244	GIGYF2	26058	HITS-CLIP	tarbase
hsa-mir-30c-5p	MIMAT0000244	ZDBF2	57683	HITS-CLIP	tarbase
hsa-mir-30c-5p	MIMAT0000244	ZDBF2	57683	HITS-CLIP	tarbase
hsa-mir-30c-5p	MIMAT0000244	DAXX	1616	HITS-CLIP	tarbase
hsa-mir-30c-5p	MIMAT0000244	DAXX	1616	HITS-CLIP	tarbase
hsa-mir-30c-5p	MIMAT0000244	DAXX	1616	HITS-CLIP	tarbase
hsa-mir-30c-5p	MIMAT0000244	DAXX	1616	HITS-CLIP	tarbase
hsa-mir-30c-5p	MIMAT0000244	DAXX	1616	HITS-CLIP	tarbase
hsa-mir-30c-5p	MIMAT0000244	DAXX	1616	HITS-CLIP	tarbase
hsa-mir-30c-5p	MIMAT0000244	BMPR2	659	HITS-CLIP	tarbase
hsa-mir-30c-5p	MIMAT0000244	HLA-DRA	3122	PAR-CLIP	tarbase
hsa-mir-30c-5p	MIMAT0000244	HLA-DRA	3122	PAR-CLIP	tarbase
hsa-mir-30c-5p	MIMAT0000244	HLA-DRA	3122	PAR-CLIP	tarbase
hsa-mir-30c-5p	MIMAT0000244	HLA-DRA	3122	PAR-CLIP	tarbase
hsa-mir-30c-5p	MIMAT0000244	HLA-DRA	3122	PAR-CLIP	tarbase
hsa-mir-30c-5p	MIMAT0000244	HLA-DRA	3122	PAR-CLIP	tarbase
hsa-mir-30c-5p	MIMAT0000244	HLA-DRA	3122	PAR-CLIP	tarbase
hsa-mir-30c-5p	MIMAT0000244	HSPA1A	3303	HITS-CLIP	tarbase
hsa-mir-30c-5p	MIMAT0000244	HSPA1A	3303	HITS-CLIP	tarbase
hsa-mir-30c-5p	MIMAT0000244	HSPA1A	3303	HITS-CLIP	tarbase
hsa-mir-30c-5p	MIMAT0000244	HSPA1A	3303	HITS-CLIP	tarbase
hsa-mir-30c-5p	MIMAT0000244	HSPA1A	3303	HITS-CLIP	tarbase
hsa-mir-30c-5p	MIMAT0000244	MICB	4277	HITS-CLIP	tarbase
hsa-mir-30c-5p	MIMAT0000244	MICB	4277	HITS-CLIP	tarbase
hsa-mir-30c-5p	MIMAT0000244	MICB	4277	HITS-CLIP	tarbase
hsa-mir-30c-5p	MIMAT0000244	MICB	4277	HITS-CLIP	tarbase
hsa-mir-30c-5p	MIMAT0000244	MICB	4277	HITS-CLIP	tarbase
hsa-mir-30c-5p	MIMAT0000244	MICB	4277	HITS-CLIP	tarbase
hsa-mir-30c-5p	MIMAT0000244	MICB	4277	HITS-CLIP	tarbase
hsa-mir-30c-5p	MIMAT0000244	MICB	4277	HITS-CLIP	tarbase
hsa-mir-30c-5p	MIMAT0000244	C6orf136	221545	HITS-CLIP	tarbase
hsa-mir-30c-5p	MIMAT0000244	C6orf136	221545	HITS-CLIP	tarbase
hsa-mir-30c-5p	MIMAT0000244	C6orf136	221545	HITS-CLIP	tarbase
hsa-mir-30c-5p	MIMAT0000244	C6orf136	221545	HITS-CLIP	tarbase
hsa-mir-30c-5p	MIMAT0000244	C6orf136	221545	HITS-CLIP	tarbase
hsa-mir-30c-5p	MIMAT0000244	C6orf136	221545	HITS-CLIP	tarbase
hsa-mir-30c-5p	MIMAT0000244	C6orf136	221545	HITS-CLIP	tarbase
hsa-mir-30c-5p	MIMAT0000244	AKT1S1	84335	PAR-CLIP	tarbase
hsa-mir-30c-5p	MIMAT0000244	SLC35B4	84912	HITS-CLIP	tarbase
hsa-mir-30c-5p	MIMAT0000244	TRIQK	286144	PAR-CLIP	tarbase
hsa-mir-30c-5p	MIMAT0000244	C4orf46	201725	PAR-CLIP	tarbase
hsa-mir-30c-5p	MIMAT0000244	LGR4	55366	HITS-CLIP	tarbase
hsa-mir-30c-5p	MIMAT0000244	E2F4	1874	HITS-CLIP, PAR-CLIP	tarbase
hsa-mir-30c-5p	MIMAT0000244	PDE7A	5150	HITS-CLIP, PAR-CLIP	tarbase
hsa-mir-30c-5p	MIMAT0000244	TMEM170B	100113407	HITS-CLIP	tarbase
hsa-mir-30c-5p	MIMAT0000244	IPO7	10527	PAR-CLIP	tarbase
hsa-mir-30c-5p	MIMAT0000244	TECPR1	25851	HITS-CLIP	tarbase
hsa-mir-30c-5p	MIMAT0000244	CCDC85C	317762	PAR-CLIP, HITS-CLIP	tarbase
hsa-mir-30c-5p	MIMAT0000244	ITPRIPL2	162073	HITS-CLIP	tarbase
hsa-mir-30c-5p	MIMAT0000244	CRYZL1	9946	HITS-CLIP	tarbase
hsa-mir-30c-5p	MIMAT0000244	C5orf51	285636	PAR-CLIP	tarbase
hsa-mir-30c-5p	MIMAT0000244	DOK6	220164	HITS-CLIP	tarbase
hsa-mir-30c-5p	MIMAT0000244	TRIM71	131405	PAR-CLIP	tarbase
hsa-mir-30c-5p	MIMAT0000244	GPX3	2878	HITS-CLIP	tarbase
hsa-mir-30c-5p	MIMAT0000244	TSN	7247	PAR-CLIP	tarbase
hsa-mir-30c-5p	MIMAT0000244	DENND1B	163486	HITS-CLIP	tarbase
hsa-mir-30c-5p	MIMAT0000244	SFT2D2	375035	PAR-CLIP	tarbase
hsa-mir-30c-5p	MIMAT0000244	SUPT4H1	6827	PAR-CLIP	tarbase
hsa-mir-30c-5p	MIMAT0000244	COG8	84342	HITS-CLIP	tarbase
hsa-mir-30c-5p	MIMAT0000244	SYNJ2BP	55333	PAR-CLIP	tarbase
hsa-mir-30c-5p	MIMAT0000244	DNAJC9	23234	PAR-CLIP	tarbase
hsa-mir-30c-5p	MIMAT0000244	HEXA	3073	HITS-CLIP	tarbase
hsa-mir-30c-5p	MIMAT0000244	PPP1CB	5500	HITS-CLIP, PAR-CLIP	tarbase
hsa-mir-30c-5p	MIMAT0000244	ITGA1	3672	HITS-CLIP	tarbase
hsa-mir-30c-5p	MIMAT0000244	HNRNPUL2	221092	HITS-CLIP	tarbase
hsa-mir-30c-5p	MIMAT0000244	ARHGEF28	64283	HITS-CLIP	tarbase
hsa-mir-30c-5p	MIMAT0000244	DDX3X	1654	PAR-CLIP, HITS-CLIP	tarbase
hsa-mir-30c-5p	MIMAT0000244	FNIP1	96459	PAR-CLIP, HITS-CLIP	tarbase
hsa-mir-30c-5p	MIMAT0000244	PPP3R1	5534	PAR-CLIP, HITS-CLIP	tarbase
hsa-mir-30c-5p	MIMAT0000244	KIAA0040	9674	HITS-CLIP	tarbase
hsa-mir-30c-5p	MIMAT0000244	RNF103	7844	HITS-CLIP	tarbase
hsa-mir-30c-5p	MIMAT0000244	PCDHGC3	5098	HITS-CLIP	tarbase
hsa-mir-30c-5p	MIMAT0000244	PPIL3	53938	HITS-CLIP	tarbase
hsa-mir-30c-5p	MIMAT0000244	TMEFF1	8577	HITS-CLIP	tarbase
hsa-mir-30c-5p	MIMAT0000244	RBM12	10137	HITS-CLIP	tarbase
hsa-mir-30c-5p	MIMAT0000244	ZNF585B	92285	PAR-CLIP	tarbase
hsa-mir-30c-5p	MIMAT0000244	FOXD1	2297	HITS-CLIP	tarbase
hsa-mir-30c-5p	MIMAT0000244	ATXN7L3B	552889	HITS-CLIP	tarbase
hsa-mir-30c-5p	MIMAT0000244	PABPC4L	132430	HITS-CLIP	tarbase
hsa-mir-30c-5p	MIMAT0000244	SOGA3	387104	HITS-CLIP	tarbase
hsa-mir-30c-5p	MIMAT0000244	SOGA3	387104	HITS-CLIP	tarbase
hsa-mir-30c-5p	MIMAT0000244	MTRNR2L3	100462983	HITS-CLIP	tarbase
hsa-mir-30c-5p	MIMAT0000244	CUX1	1523	PAR-CLIP	tarbase
hsa-mir-30c-5p	MIMAT0000244	CHURC1	91612	PAR-CLIP, HITS-CLIP	tarbase
hsa-mir-30c-5p	MIMAT0000244	BLOC1S5-TXNDC5	100526836	PAR-CLIP	tarbase
hsa-mir-30c-5p	MIMAT0000244	GAN	8139	PAR-CLIP, HITS-CLIP	tarbase
hsa-mir-30c-5p	MIMAT0000244	RASSF5	83593	HITS-CLIP	tarbase
hsa-mir-30c-5p	MIMAT0000244	NCOA4	8031	PAR-CLIP	tarbase
hsa-mir-30c-5p	MIMAT0000244	URGCP-MRPS24	100534592	PAR-CLIP, HITS-CLIP	tarbase
hsa-mir-30c-5p	MIMAT0000244	MTRNR2L6	100463482	HITS-CLIP	tarbase
hsa-mir-30c-5p	MIMAT0000244	MTRNR2L6	100463482	HITS-CLIP	tarbase
hsa-mir-30c-5p	MIMAT0000244	GRIN2B	2904	HITS-CLIP	tarbase
hsa-mir-30c-5p	MIMAT0000244	NOL12	79159	PAR-CLIP	tarbase
hsa-mir-30c-5p	MIMAT0000244	ZNF280B	140883	HITS-CLIP, PAR-CLIP	tarbase
hsa-mir-30c-5p	MIMAT0000244	ZNF280B	140883	HITS-CLIP, PAR-CLIP	tarbase
hsa-mir-30c-5p	MIMAT0000244	SYNRG	11276	PAR-CLIP	tarbase
hsa-mir-30c-5p	MIMAT0000244	SYNRG	11276	PAR-CLIP	tarbase
hsa-mir-30c-5p	MIMAT0000244	TADA2A	6871	HITS-CLIP	tarbase
hsa-mir-30c-5p	MIMAT0000244	TADA2A	6871	HITS-CLIP	tarbase
hsa-mir-30c-5p	MIMAT0000244	PIP4K2B	8396	HITS-CLIP, PAR-CLIP	tarbase
hsa-mir-30c-5p	MIMAT0000244	PIP4K2B	8396	HITS-CLIP, PAR-CLIP	tarbase
hsa-mir-30c-5p	MIMAT0000244	MARCKS	4082	HITS-CLIP	tarbase
hsa-mir-30c-5p	MIMAT0000244	NEFL	4747	HITS-CLIP, PAR-CLIP	tarbase
