# Supplementary material for: Salivary miR-30c-5p as Potential Biomarker for Detection of Oral Squamous Cell Carcinoma
Source: Biomedicines. 2021 Aug 24;9(9):1079. doi: 10.3390/biomedicines9091079 (PMC8465705; doi:10.3390/biomedicines9091079)
Supplement: Supplementary file 1 [file biomedicines-09-01079-s001.zip › biomedicines-1341945 supplementary for publish/Table S2.xlsx]

## Sheet: Foglio1
	TCGA OC					miRwalk validated interactions
target	p(OS)	HR[CI95%](OS)	logrank p(OS)	Pearson's R	p	entrezID	experiment	source
SERPINE1	0.0291931	1.2072[1.0193-1.4299]	0.00424164	-0.250996	1.73103e-06	5054	Luciferase reporter assay//PAR-CLIP//qRT-PCR//Western blot	21175428|22012620|27819307
PAWR	0.0199861	1.2282[1.0329-1.4603]	0.0271377	-0.295012	1.53697e-08	5074	HITS-CLIP	22473208		validated targets of miR30c-5p prognostic in OS or DFS, and negative correlated
RAD23B	0.0137577	1.1834[1.035-1.3531]	6.39272e-05	-0.201462	0.000135474	5887	HITS-CLIP	22473208
GNA13	0.103911	1.1465[0.97233-1.3518]	0.021504	-0.360143	2.78942e-12	10672	PAR-CLIP	22100165|20371350
TMED2	0.0321712	1.181[1.0143-1.3752]	0.00322194	-0.21866	3.3271e-05	10959	HITS-CLIP	23313552
GAPVD1	0.174758	1.1203[0.95079-1.32]	0.0244865	-0.312812	1.78377e-09	26130	CLASH	23622248
FAM120A	0.000969933	1.3305[1.1229-1.5766]	0.00929746	-0.314699	1.40773e-09	23196	"HITS-CLIP	PAR-CLIP"
MYH9	0.421939	1.0702[0.90685-1.263]	0.0183409	-0.424738	6.14542e-17	4627	HITS-CLIP	tarbase
YY1	0.0499455	1.1718[1-1.3731]	0.0254077	-0.24816	2.28172e-06	7528	PAR-CLIP	tarbase
TMEM87A	0.255339	1.0974[0.93499-1.288]	0.0389294	-0.245377	2.98234e-06	25963	HITS-CLIP	tarbase
CAV1	0.021202	1.2253[1.0308-1.4565]	0.0118236	-0.228861	1.36999e-05	857	Luciferase Reporter Assay	tarbase
GALNT7	0.056486	1.1726[0.99561-1.3811]	0.0408295	-0.25515	1.14811e-06	51809	HITS-CLIP	tarbase
ASCC3	0.154367	1.135[0.95347-1.3512]	0.0414609	-0.338165	6.42435e-11	10973	PAR-CLIP	tarbase
CLIP4	0.0934249	1.1603[0.97529-1.3803]	0.0277871	-0.221265	2.66286e-05	79745	HITS-CLIP	tarbase
GALNT3	0.133487	1.1585[0.95595-1.4039]	0.00748734	-0.201719	0.000132781	2591	HITS-CLIP	tarbase
HEATR1	0.0977782	1.154[0.97402-1.3672]	0.0387403	-0.270814	2.28748e-07	55127	PAR-CLIP	tarbase
AGO2	0.186773	1.1171[0.94774-1.3167]	0.0147633	-0.302113	6.6235e-09	27161	PAR-CLIP	tarbase
SERINC3	0.0196958	1.218[1.032-1.4376]	0.0347815	-0.299293	9.27754e-09	10955	"HITS-CLIP	PAR-CLIP"
MFSD9	0.0132485	1.2334[1.0448-1.456]	0.0353647	-0.224775	1.96427e-05	84804	HITS-CLIP	tarbase
ATAD1	0.00395871	1.3444[1.0993-1.6442]	0.0203961	-0.213165	5.2758e-05	84896	PAR-CLIP	tarbase
IGF1R	0.0497623	1.18[1.0002-1.3921]	0.00138043	-0.259893	7.12183e-07	3480	HITS-CLIP	tarbase
ASAP2	0.333832	1.0868[0.91801-1.2866]	0.0394554	-0.200219	0.000149287	8853	HITS-CLIP	tarbase
SPOCK1	0.0156541	1.2195[1.0382-1.4324]	0.0103894	-0.210031	6.82684e-05	6695	HITS-CLIP	tarbase
TMEM87B	0.0184507	1.2299[1.0354-1.461]	0.00221248	-0.249006	2.10189e-06	84910	HITS-CLIP	tarbase
SAMD8	0.0368135	1.198[1.0111-1.4194]	0.0318408	-0.373598	3.6155e-13	142891	PAR-CLIP	tarbase
DDX21	0.0292031	1.2217[1.0205-1.4626]	0.00276222	-0.35766	4.02471e-12	9188	HITS-CLIP	tarbase
YWHAG	0.000334817	1.3537[1.1472-1.5973]	0.00840451	-0.315691	1.24206e-09	7532	"PAR-CLIP	HITS-CLIP"
TANC2	0.0929199	1.1632[0.97514-1.3875]	0.0379527	-0.408768	1.08679e-15	26115	PAR-CLIP	tarbase
DYNC1H1	0.0969898	1.1534[0.9745-1.3651]	0.0272782	-0.411455	6.77409e-16	1778	HITS-CLIP	tarbase
CAPZA2	0.103394	1.1394[0.9738-1.3331]	0.0302511	-0.208586	7.67837e-05	830	PAR-CLIP	tarbase
PCDHGC3	0.0235647	1.2294[1.0281-1.47]	0.0326855	-0.306344	3.96743e-09	5098	HITS-CLIP	tarbase
